# Supplementary material for: iMOE: prediction of second-life battery degradation trajectory using interpretable mixture of experts
Source: Nat Commun. 2026 Feb 9;17:2549. doi: 10.1038/s41467-026-69369-1 (PMC13000264; doi:10.1038/s41467-026-69369-1)
Supplement: Supplementary file 3 — Source Data [file 41467_2026_69369_MOESM3_ESM.xlsx]

## Sheet: Figure 2a
Figure 2a
Dataset	condition	Cycle	Capacity
NCA	CY25-1_1-#3.csv	0	0.880863
NCA	CY25-1_1-#3.csv	1	0.879257
NCA	CY25-1_1-#3.csv	2	0.878112
NCA	CY25-1_1-#3.csv	3	0.877484
NCA	CY25-1_1-#3.csv	4	0.876171
NCA	CY25-1_1-#3.csv	5	0.875626
NCA	CY25-1_1-#3.csv	6	0.874603
NCA	CY25-1_1-#3.csv	7	0.873636
NCA	CY25-1_1-#3.csv	8	0.872774
NCA	CY25-1_1-#3.csv	9	0.871245
NCA	CY25-1_1-#3.csv	10	0.868657
NCA	CY25-1_1-#3.csv	11	0.865903
NCA	CY25-1_1-#3.csv	12	0.863117
NCA	CY25-1_1-#3.csv	13	0.859907
NCA	CY25-1_1-#3.csv	14	0.857023
NCA	CY25-1_1-#3.csv	15	0.85341
NCA	CY25-1_1-#3.csv	16	0.849175
NCA	CY25-1_1-#3.csv	17	0.843951
NCA	CY25-1_1-#3.csv	18	0.83884
NCA	CY25-1_1-#3.csv	19	0.832454
NCA	CY25-1_1-#3.csv	20	0.823649
NCA	CY25-1_1-#3.csv	21	0.812685
NCA	CY25-1_1-#3.csv	22	0.799884
NCA	CY25-1_1-#3.csv	23	0.78605
NCA	CY25-1_1-#3.csv	24	0.743632
NCA	CY25-1_1-#3.csv	25	0.728917
NCA	CY25-1_1-#6.csv	0	0.877958
NCA	CY25-1_1-#6.csv	1	0.876269
NCA	CY25-1_1-#6.csv	2	0.875175
NCA	CY25-1_1-#6.csv	3	0.874331
NCA	CY25-1_1-#6.csv	4	0.871853
NCA	CY25-1_1-#6.csv	5	0.869174
NCA	CY25-1_1-#6.csv	6	0.866296
NCA	CY25-1_1-#6.csv	7	0.862248
NCA	CY25-1_1-#6.csv	8	0.857399
NCA	CY25-1_1-#6.csv	9	0.852711
NCA	CY25-1_1-#6.csv	10	0.847368
NCA	CY25-1_1-#6.csv	11	0.841855
NCA	CY25-1_1-#6.csv	12	0.8354
NCA	CY25-1_1-#6.csv	13	0.829957
NCA	CY25-1_1-#6.csv	14	0.824601
NCA	CY25-1_1-#6.csv	15	0.817236
NCA	CY25-1_1-#6.csv	16	0.812034
NCA	CY25-1_1-#6.csv	17	0.806124
NCA	CY25-1_1-#6.csv	18	0.799278
NCA	CY25-1_1-#6.csv	19	0.794325
NCA	CY25-1_1-#6.csv	20	0.787786
NCA	CY25-1_1-#6.csv	21	0.779318
NCA	CY25-1_1-#6.csv	22	0.771809
NCA	CY25-1_1-#6.csv	23	0.76272
NCA	CY25-1_1-#6.csv	24	0.729761
NCA	CY25-1_1-#6.csv	25	0.718399
NCA	CY25-1_1-#8.csv	0	0.892492
NCA	CY25-1_1-#8.csv	1	0.88974
NCA	CY25-1_1-#8.csv	2	0.889081
NCA	CY25-1_1-#8.csv	3	0.886605
NCA	CY25-1_1-#8.csv	4	0.883286
NCA	CY25-1_1-#8.csv	5	0.879027
NCA	CY25-1_1-#8.csv	6	0.874445
NCA	CY25-1_1-#8.csv	7	0.868716
NCA	CY25-1_1-#8.csv	8	0.861287
NCA	CY25-1_1-#8.csv	9	0.854069
NCA	CY25-1_1-#8.csv	10	0.846707
NCA	CY25-1_1-#8.csv	11	0.839554
NCA	CY25-1_1-#8.csv	12	0.831324
NCA	CY25-1_1-#8.csv	13	0.823567
NCA	CY25-1_1-#8.csv	14	0.815007
NCA	CY25-1_1-#8.csv	15	0.806394
NCA	CY25-1_1-#8.csv	16	0.798383
NCA	CY25-1_1-#8.csv	17	0.790548
NCA	CY25-1_1-#8.csv	18	0.78276
NCA	CY25-1_1-#8.csv	19	0.775299
NCA	CY25-1_1-#8.csv	20	0.76788
NCA	CY25-1_1-#8.csv	21	0.760977
NCA	CY25-1_1-#8.csv	22	0.754488
NCA	CY25-1_1-#8.csv	23	0.747802
NCA	CY25-1_1-#8.csv	24	0.732268
NCA	CY25-1_1-#8.csv	25	0.723733
NCA	CY25-1_1-#8.csv	26	0.715955
NCA	CY25-1_1-#4.csv	0	0.876052
NCA	CY25-1_1-#4.csv	1	0.874038
NCA	CY25-1_1-#4.csv	2	0.874518
NCA	CY25-1_1-#4.csv	3	0.875959
NCA	CY25-1_1-#4.csv	4	0.880404
NCA	CY25-1_1-#4.csv	5	0.879039
NCA	CY25-1_1-#4.csv	6	0.87728
NCA	CY25-1_1-#4.csv	7	0.87448
NCA	CY25-1_1-#4.csv	8	0.875007
NCA	CY25-1_1-#4.csv	9	0.874244
NCA	CY25-1_1-#4.csv	10	0.87267
NCA	CY25-1_1-#4.csv	11	0.87005
NCA	CY25-1_1-#4.csv	12	0.866348
NCA	CY25-1_1-#4.csv	13	0.86205
NCA	CY25-1_1-#4.csv	14	0.857626
NCA	CY25-1_1-#4.csv	15	0.854286
NCA	CY25-1_1-#4.csv	16	0.849967
NCA	CY25-1_1-#4.csv	17	0.845015
NCA	CY25-1_1-#4.csv	18	0.840209
NCA	CY25-1_1-#4.csv	19	0.835113
NCA	CY25-1_1-#4.csv	20	0.829033
NCA	CY25-1_1-#4.csv	21	0.821391
NCA	CY25-1_1-#4.csv	22	0.812767
NCA	CY25-1_1-#4.csv	23	0.801643
NCA	CY25-1_1-#4.csv	24	0.761532
NCA	CY25-1_1-#4.csv	25	0.74798
NCA	CY25-1_1-#4.csv	26	0.734689
NCA	CY25-1_1-#4.csv	27	0.721149
NCA	CY35-05_1-#3.csv	0	0.947778
NCA	CY35-05_1-#3.csv	1	0.947466
NCA	CY35-05_1-#3.csv	2	0.9429
NCA	CY35-05_1-#3.csv	3	0.941647
NCA	CY35-05_1-#3.csv	4	0.9411
NCA	CY35-05_1-#3.csv	5	0.939844
NCA	CY35-05_1-#3.csv	6	0.938588
NCA	CY35-05_1-#3.csv	7	0.937833
NCA	CY35-05_1-#3.csv	8	0.936727
NCA	CY35-05_1-#3.csv	9	0.935712
NCA	CY35-05_1-#3.csv	10	0.934507
NCA	CY35-05_1-#3.csv	11	0.933557
NCA	CY35-05_1-#3.csv	12	0.932338
NCA	CY35-05_1-#3.csv	13	0.930776
NCA	CY35-05_1-#3.csv	14	0.929498
NCA	CY35-05_1-#3.csv	15	0.927855
NCA	CY35-05_1-#3.csv	16	0.926438
NCA	CY35-05_1-#3.csv	17	0.924795
NCA	CY35-05_1-#3.csv	18	0.923179
NCA	CY35-05_1-#3.csv	19	0.921535
NCA	CY35-05_1-#3.csv	20	0.919715
NCA	CY35-05_1-#3.csv	21	0.917933
NCA	CY35-05_1-#3.csv	22	0.916076
NCA	CY35-05_1-#3.csv	23	0.914498
NCA	CY35-05_1-#3.csv	24	0.909679
NCA	CY35-05_1-#3.csv	25	0.908076
NCA	CY35-05_1-#3.csv	26	0.906404
NCA	CY35-05_1-#3.csv	27	0.90494
NCA	CY35-05_1-#3.csv	28	0.903478
NCA	CY25-1_1-#5.csv	0	0.88719
NCA	CY25-1_1-#5.csv	1	0.888329
NCA	CY25-1_1-#5.csv	2	0.887372
NCA	CY25-1_1-#5.csv	3	0.887046
NCA	CY25-1_1-#5.csv	4	0.883911
NCA	CY25-1_1-#5.csv	5	0.880763
NCA	CY25-1_1-#5.csv	6	0.877027
NCA	CY25-1_1-#5.csv	7	0.873148
NCA	CY25-1_1-#5.csv	8	0.867669
NCA	CY25-1_1-#5.csv	9	0.861789
NCA	CY25-1_1-#5.csv	10	0.856476
NCA	CY25-1_1-#5.csv	11	0.850176
NCA	CY25-1_1-#5.csv	12	0.843543
NCA	CY25-1_1-#5.csv	13	0.836937
NCA	CY25-1_1-#5.csv	14	0.830735
NCA	CY25-1_1-#5.csv	15	0.823951
NCA	CY25-1_1-#5.csv	16	0.817416
NCA	CY25-1_1-#5.csv	17	0.811639
NCA	CY25-1_1-#5.csv	18	0.805257
NCA	CY25-1_1-#5.csv	19	0.798576
NCA	CY25-1_1-#5.csv	20	0.793437
NCA	CY25-1_1-#5.csv	21	0.787704
NCA	CY25-1_1-#5.csv	22	0.780745
NCA	CY25-1_1-#5.csv	23	0.775608
NCA	CY25-1_1-#5.csv	24	0.76098
NCA	CY25-1_1-#5.csv	25	0.752449
NCA	CY25-1_1-#5.csv	26	0.745049
NCA	CY25-1_1-#5.csv	27	0.736363
NCA	CY25-1_1-#5.csv	28	0.725888
NCA	CY25-1_1-#5.csv	29	0.717619
NCA	CY25-1_1-#9.csv	0	0.896096
NCA	CY25-1_1-#9.csv	1	0.895507
NCA	CY25-1_1-#9.csv	2	0.897034
NCA	CY25-1_1-#9.csv	3	0.898485
NCA	CY25-1_1-#9.csv	4	0.898158
NCA	CY25-1_1-#9.csv	5	0.897219
NCA	CY25-1_1-#9.csv	6	0.895237
NCA	CY25-1_1-#9.csv	7	0.893405
NCA	CY25-1_1-#9.csv	8	0.891456
NCA	CY25-1_1-#9.csv	9	0.889171
NCA	CY25-1_1-#9.csv	10	0.88634
NCA	CY25-1_1-#9.csv	11	0.882678
NCA	CY25-1_1-#9.csv	12	0.878654
NCA	CY25-1_1-#9.csv	13	0.874755
NCA	CY25-1_1-#9.csv	14	0.870681
NCA	CY25-1_1-#9.csv	15	0.865854
NCA	CY25-1_1-#9.csv	16	0.861502
NCA	CY25-1_1-#9.csv	17	0.856524
NCA	CY25-1_1-#9.csv	18	0.851716
NCA	CY25-1_1-#9.csv	19	0.846954
NCA	CY25-1_1-#9.csv	20	0.842645
NCA	CY25-1_1-#9.csv	21	0.837649
NCA	CY25-1_1-#9.csv	22	0.83218
NCA	CY25-1_1-#9.csv	23	0.826938
NCA	CY25-1_1-#9.csv	24	0.807421
NCA	CY25-1_1-#9.csv	25	0.797814
NCA	CY25-1_1-#9.csv	26	0.786172
NCA	CY25-1_1-#9.csv	27	0.772617
NCA	CY25-1_1-#9.csv	28	0.757004
NCA	CY25-1_1-#9.csv	29	0.741951
NCA	CY25-1_1-#7.csv	0	0.90474
NCA	CY25-1_1-#7.csv	1	0.905046
NCA	CY25-1_1-#7.csv	2	0.903383
NCA	CY25-1_1-#7.csv	3	0.901151
NCA	CY25-1_1-#7.csv	4	0.896407
NCA	CY25-1_1-#7.csv	5	0.89182
NCA	CY25-1_1-#7.csv	6	0.885814
NCA	CY25-1_1-#7.csv	7	0.880039
NCA	CY25-1_1-#7.csv	8	0.873362
NCA	CY25-1_1-#7.csv	9	0.865731
NCA	CY25-1_1-#7.csv	10	0.858767
NCA	CY25-1_1-#7.csv	11	0.851828
NCA	CY25-1_1-#7.csv	12	0.844424
NCA	CY25-1_1-#7.csv	13	0.837065
NCA	CY25-1_1-#7.csv	14	0.829584
NCA	CY25-1_1-#7.csv	15	0.822738
NCA	CY25-1_1-#7.csv	16	0.814477
NCA	CY25-1_1-#7.csv	17	0.807721
NCA	CY25-1_1-#7.csv	18	0.800772
NCA	CY25-1_1-#7.csv	19	0.794939
NCA	CY25-1_1-#7.csv	20	0.788724
NCA	CY25-1_1-#7.csv	21	0.78277
NCA	CY25-1_1-#7.csv	22	0.777365
NCA	CY25-1_1-#7.csv	23	0.773552
NCA	CY25-1_1-#7.csv	24	0.763175
NCA	CY25-1_1-#7.csv	25	0.755666
NCA	CY25-1_1-#7.csv	26	0.751296
NCA	CY25-1_1-#7.csv	27	0.746161
NCA	CY25-1_1-#7.csv	28	0.740012
NCA	CY25-1_1-#7.csv	29	0.733546
NCA	CY25-1_1-#7.csv	30	0.726208
NCA	CY25-1_1-#1.csv	0	0.897701
NCA	CY25-1_1-#1.csv	1	0.89857
NCA	CY25-1_1-#1.csv	2	0.89979
NCA	CY25-1_1-#1.csv	3	0.899487
NCA	CY25-1_1-#1.csv	4	0.897836
NCA	CY25-1_1-#1.csv	5	0.89645
NCA	CY25-1_1-#1.csv	6	0.894455
NCA	CY25-1_1-#1.csv	7	0.891471
NCA	CY25-1_1-#1.csv	8	0.88819
NCA	CY25-1_1-#1.csv	9	0.884446
NCA	CY25-1_1-#1.csv	10	0.880428
NCA	CY25-1_1-#1.csv	11	0.876534
NCA	CY25-1_1-#1.csv	12	0.871683
NCA	CY25-1_1-#1.csv	13	0.867124
NCA	CY25-1_1-#1.csv	14	0.862305
NCA	CY25-1_1-#1.csv	15	0.857061
NCA	CY25-1_1-#1.csv	16	0.851778
NCA	CY25-1_1-#1.csv	17	0.846974
NCA	CY25-1_1-#1.csv	18	0.843135
NCA	CY25-1_1-#1.csv	19	0.838083
NCA	CY25-1_1-#1.csv	20	0.833289
NCA	CY25-1_1-#1.csv	21	0.828271
NCA	CY25-1_1-#1.csv	22	0.823508
NCA	CY25-1_1-#1.csv	23	0.81893
NCA	CY25-1_1-#1.csv	24	0.803148
NCA	CY25-1_1-#1.csv	25	0.797331
NCA	CY25-1_1-#1.csv	26	0.79049
NCA	CY25-1_1-#1.csv	27	0.781904
NCA	CY25-1_1-#1.csv	28	0.77224
NCA	CY25-1_1-#1.csv	29	0.760173
NCA	CY25-1_1-#1.csv	30	0.746728
NCA	CY25-1_1-#1.csv	31	0.73187
NCA	CY25-1_1-#2.csv	0	0.904469
NCA	CY25-1_1-#2.csv	1	0.9048
NCA	CY25-1_1-#2.csv	2	0.904137
NCA	CY25-1_1-#2.csv	3	0.903071
NCA	CY25-1_1-#2.csv	4	0.900318
NCA	CY25-1_1-#2.csv	5	0.897269
NCA	CY25-1_1-#2.csv	6	0.893199
NCA	CY25-1_1-#2.csv	7	0.887751
NCA	CY25-1_1-#2.csv	8	0.882538
NCA	CY25-1_1-#2.csv	9	0.876347
NCA	CY25-1_1-#2.csv	10	0.870295
NCA	CY25-1_1-#2.csv	11	0.864082
NCA	CY25-1_1-#2.csv	12	0.857963
NCA	CY25-1_1-#2.csv	13	0.851266
NCA	CY25-1_1-#2.csv	14	0.844047
NCA	CY25-1_1-#2.csv	15	0.837267
NCA	CY25-1_1-#2.csv	16	0.831317
NCA	CY25-1_1-#2.csv	17	0.824336
NCA	CY25-1_1-#2.csv	18	0.8187
NCA	CY25-1_1-#2.csv	19	0.812798
NCA	CY25-1_1-#2.csv	20	0.807093
NCA	CY25-1_1-#2.csv	21	0.800559
NCA	CY25-1_1-#2.csv	22	0.79579
NCA	CY25-1_1-#2.csv	23	0.789612
NCA	CY25-1_1-#2.csv	24	0.774485
NCA	CY25-1_1-#2.csv	25	0.769869
NCA	CY25-1_1-#2.csv	26	0.763569
NCA	CY25-1_1-#2.csv	27	0.758783
NCA	CY25-1_1-#2.csv	28	0.753971
NCA	CY25-1_1-#2.csv	29	0.746866
NCA	CY25-1_1-#2.csv	30	0.740323
NCA	CY25-1_1-#2.csv	31	0.732804
NCA	CY25-1_1-#2.csv	32	0.724777
NCA	CY25-1_1-#2.csv	33	0.715088
NCM	CY25-05_1-#14.csv	0	0.909507
NCM	CY25-05_1-#14.csv	1	0.909649
NCM	CY25-05_1-#14.csv	2	0.909328
NCM	CY25-05_1-#14.csv	3	0.908864
NCM	CY25-05_1-#14.csv	4	0.9083
NCM	CY25-05_1-#14.csv	5	0.907771
NCM	CY25-05_1-#14.csv	6	0.907181
NCM	CY25-05_1-#14.csv	7	0.906467
NCM	CY25-05_1-#14.csv	8	0.905753
NCM	CY25-05_1-#14.csv	9	0.905109
NCM	CY25-05_1-#14.csv	10	0.904446
NCM	CY25-05_1-#14.csv	11	0.903767
NCM	CY25-05_1-#14.csv	12	0.90299
NCM	CY25-05_1-#14.csv	13	0.902184
NCM	CY25-05_1-#14.csv	14	0.901418
NCM	CY25-05_1-#14.csv	15	0.900673
NCM	CY25-05_1-#14.csv	16	0.900025
NCM	CY25-05_1-#14.csv	17	0.899279
NCM	CY25-05_1-#14.csv	18	0.898441
NCM	CY25-05_1-#14.csv	19	0.897674
NCM	CY25-05_1-#14.csv	20	0.897031
NCM	CY25-05_1-#14.csv	21	0.89641
NCM	CY25-05_1-#14.csv	22	0.895857
NCM	CY25-05_1-#14.csv	23	0.895134
NCM	CY25-05_1-#14.csv	24	0.894369
NCM	CY25-05_1-#14.csv	25	0.89366
NCM	CY25-05_1-#14.csv	26	0.893187
NCM	CY25-05_1-#14.csv	27	0.892555
NCM	CY25-05_1-#14.csv	28	0.89182
NCM	CY25-05_1-#14.csv	29	0.8913
NCM	CY25-05_1-#14.csv	30	0.890682
NCM	CY25-05_1-#14.csv	31	0.890116
NCM	CY25-05_1-#14.csv	32	0.889537
NCM	CY25-05_1-#14.csv	33	0.888804
NCM	CY25-05_1-#14.csv	34	0.888386
NCM	CY25-05_1-#14.csv	35	0.887781
NCM	CY25-05_1-#14.csv	36	0.887279
NCM	CY25-05_1-#14.csv	37	0.886728
NCM	CY25-05_1-#14.csv	38	0.886177
NCM	CY25-05_1-#14.csv	39	0.885482
NCM	CY25-05_1-#14.csv	40	0.885112
NCM	CY25-05_1-#14.csv	41	0.884676
NCA	CY25-05_1-#9.csv	0	0.936205
NCA	CY25-05_1-#9.csv	1	0.935675
NCA	CY25-05_1-#9.csv	2	0.934961
NCA	CY25-05_1-#9.csv	3	0.934253
NCA	CY25-05_1-#9.csv	4	0.933673
NCA	CY25-05_1-#9.csv	5	0.932686
NCA	CY25-05_1-#9.csv	6	0.931752
NCA	CY25-05_1-#9.csv	7	0.931094
NCA	CY25-05_1-#9.csv	8	0.930301
NCA	CY25-05_1-#9.csv	9	0.929292
NCA	CY25-05_1-#9.csv	10	0.928525
NCA	CY25-05_1-#9.csv	11	0.927834
NCA	CY25-05_1-#9.csv	12	0.926854
NCA	CY25-05_1-#9.csv	13	0.925805
NCA	CY25-05_1-#9.csv	14	0.924965
NCA	CY25-05_1-#9.csv	15	0.924017
NCA	CY25-05_1-#9.csv	16	0.923053
NCA	CY25-05_1-#9.csv	17	0.922254
NCA	CY25-05_1-#9.csv	18	0.921095
NCA	CY25-05_1-#9.csv	19	0.920318
NCA	CY25-05_1-#9.csv	20	0.91945
NCA	CY25-05_1-#9.csv	21	0.91844
NCA	CY25-05_1-#9.csv	22	0.917374
NCA	CY25-05_1-#9.csv	23	0.916316
NCA	CY25-05_1-#9.csv	24	0.915317
NCA	CY25-05_1-#9.csv	25	0.91428
NCA	CY25-05_1-#9.csv	26	0.913157
NCA	CY25-05_1-#9.csv	27	0.911973
NCA	CY25-05_1-#9.csv	28	0.911012
NCA	CY25-05_1-#9.csv	29	0.909923
NCA	CY25-05_1-#9.csv	30	0.908845
NCA	CY25-05_1-#9.csv	31	0.907784
NCA	CY25-05_1-#9.csv	32	0.906769
NCA	CY25-05_1-#9.csv	33	0.905677
NCA	CY25-05_1-#9.csv	34	0.904694
NCA	CY25-05_1-#9.csv	35	0.903774
NCA	CY25-05_1-#9.csv	36	0.902665
NCA	CY25-05_1-#9.csv	37	0.901711
NCA	CY25-05_1-#9.csv	38	0.900564
NCA	CY25-05_1-#9.csv	39	0.899618
NCA	CY25-05_1-#9.csv	40	0.898633
NCA	CY25-05_1-#9.csv	41	0.897745
NCA	CY25-05_1-#9.csv	42	0.896877
NCA	CY25-05_1-#9.csv	43	0.895916
NCA	CY25-05_1-#9.csv	44	0.895095
NCA	CY25-05_1-#9.csv	45	0.894301
NCA	CY25-05_1-#9.csv	46	0.8934
NCA	CY25-05_1-#9.csv	47	0.892614
NCA	CY25-05_1-#9.csv	48	0.891803
NCA	CY25-05_1-#9.csv	49	0.891144
NCA	CY25-05_1-#9.csv	50	0.890392
NCA	CY25-05_1-#9.csv	51	0.889639
NCA	CY25-05_1-#9.csv	52	0.888998
NCA	CY25-05_1-#9.csv	53	0.888347
NCA	CY25-05_1-#9.csv	54	0.887643
NCA	CY25-05_1-#9.csv	55	0.887302
NCA	CY25-05_1-#9.csv	56	0.88635
NCA	CY25-05_1-#9.csv	57	0.885724
NCA	CY25-05_1-#9.csv	58	0.885032
NCA	CY25-05_1-#9.csv	59	0.884541
NCA	CY25-05_1-#9.csv	60	0.883862
NCA	CY25-05_1-#9.csv	61	0.88336
NCA	CY25-05_1-#9.csv	62	0.882844
NCA	CY25-05_1-#9.csv	63	0.882257
NCA	CY25-05_1-#9.csv	64	0.881545
NCA	CY25-05_1-#9.csv	65	0.881058
NCA	CY25-05_1-#9.csv	66	0.88059
NCA	CY25-05_1-#9.csv	67	0.880144
NCA	CY25-05_1-#9.csv	68	0.879599
NCA	CY25-05_1-#9.csv	69	0.879058
NCA	CY25-05_1-#9.csv	70	0.878595
NCA	CY25-05_1-#9.csv	71	0.87808
NCA	CY25-05_1-#9.csv	72	0.877608
NCA	CY25-05_1-#9.csv	73	0.877222
NCA	CY25-05_1-#9.csv	74	0.876662
NCA	CY25-05_1-#9.csv	75	0.876208
NCA	CY25-05_1-#9.csv	76	0.875767
NCA	CY25-05_1-#9.csv	77	0.875186
NCA	CY25-05_1-#9.csv	78	0.874748
NCA	CY25-05_1-#9.csv	79	0.874252
NCA	CY25-05_1-#9.csv	80	0.873806
NCA	CY25-05_1-#9.csv	81	0.873277
NCA	CY25-05_1-#9.csv	82	0.872765
NCA	CY25-05_1-#9.csv	83	0.872261
NCA	CY25-05_1-#9.csv	84	0.87182
NCA	CY25-05_1-#9.csv	85	0.871381
NCA	CY25-05_1-#9.csv	86	0.870821
NCA	CY25-05_1-#9.csv	87	0.870285
NCA	CY25-05_1-#9.csv	88	0.869855
NCA	CY25-05_1-#9.csv	89	0.869361
NCA	CY25-05_1-#9.csv	90	0.868903
NCA	CY25-05_1-#9.csv	91	0.868333
NCA	CY25-05_1-#9.csv	92	0.867787
NCA	CY25-05_1-#9.csv	93	0.867284
NCA	CY25-05_1-#9.csv	94	0.866866
NCA	CY25-05_1-#9.csv	95	0.866247
NCA	CY25-05_1-#9.csv	96	0.865898
NCA	CY25-05_1-#9.csv	97	0.865253
NCA	CY25-05_1-#9.csv	98	0.864628
NCA	CY25-05_1-#9.csv	99	0.864028
NCA	CY25-05_1-#9.csv	100	0.863565
NCA	CY25-05_1-#9.csv	101	0.862975
NCA	CY25-05_1-#9.csv	102	0.862328
NCA	CY25-05_1-#9.csv	103	0.861752
NCA	CY25-05_1-#9.csv	104	0.861119
NCA	CY25-05_1-#9.csv	105	0.860654
NCA	CY25-05_1-#9.csv	106	0.85998
NCA	CY25-05_1-#8.csv	0	0.939575
NCA	CY25-05_1-#8.csv	1	0.938986
NCA	CY25-05_1-#8.csv	2	0.938654
NCA	CY25-05_1-#8.csv	3	0.937751
NCA	CY25-05_1-#8.csv	4	0.936723
NCA	CY25-05_1-#8.csv	5	0.935732
NCA	CY25-05_1-#8.csv	6	0.934782
NCA	CY25-05_1-#8.csv	7	0.933854
NCA	CY25-05_1-#8.csv	8	0.932835
NCA	CY25-05_1-#8.csv	9	0.931733
NCA	CY25-05_1-#8.csv	10	0.930589
NCA	CY25-05_1-#8.csv	11	0.929356
NCA	CY25-05_1-#8.csv	12	0.928124
NCA	CY25-05_1-#8.csv	13	0.926667
NCA	CY25-05_1-#8.csv	14	0.925276
NCA	CY25-05_1-#8.csv	15	0.923877
NCA	CY25-05_1-#8.csv	16	0.922462
NCA	CY25-05_1-#8.csv	17	0.920941
NCA	CY25-05_1-#8.csv	18	0.919332
NCA	CY25-05_1-#8.csv	19	0.917844
NCA	CY25-05_1-#8.csv	20	0.916421
NCA	CY25-05_1-#8.csv	21	0.914959
NCA	CY25-05_1-#8.csv	22	0.9134
NCA	CY25-05_1-#8.csv	23	0.911829
NCA	CY25-05_1-#8.csv	24	0.910223
NCA	CY25-05_1-#8.csv	25	0.908913
NCA	CY25-05_1-#8.csv	26	0.907465
NCA	CY25-05_1-#8.csv	27	0.906126
NCA	CY25-05_1-#8.csv	28	0.904653
NCA	CY25-05_1-#8.csv	29	0.903428
NCA	CY25-05_1-#8.csv	30	0.902059
NCA	CY25-05_1-#8.csv	31	0.900763
NCA	CY25-05_1-#8.csv	32	0.899522
NCA	CY25-05_1-#8.csv	33	0.898405
NCA	CY25-05_1-#8.csv	34	0.897188
NCA	CY25-05_1-#8.csv	35	0.896118
NCA	CY25-05_1-#8.csv	36	0.895149
NCA	CY25-05_1-#8.csv	37	0.894142
NCA	CY25-05_1-#8.csv	38	0.893085
NCA	CY25-05_1-#8.csv	39	0.8921
NCA	CY25-05_1-#8.csv	40	0.891188
NCA	CY25-05_1-#8.csv	41	0.890292
NCA	CY25-05_1-#8.csv	42	0.889421
NCA	CY25-05_1-#8.csv	43	0.888502
NCA	CY25-05_1-#8.csv	44	0.887734
NCA	CY25-05_1-#8.csv	45	0.887027
NCA	CY25-05_1-#8.csv	46	0.88621
NCA	CY25-05_1-#8.csv	47	0.885429
NCA	CY25-05_1-#8.csv	48	0.884692
NCA	CY25-05_1-#8.csv	49	0.88412
NCA	CY25-05_1-#8.csv	50	0.883348
NCA	CY25-05_1-#8.csv	51	0.882724
NCA	CY25-05_1-#8.csv	52	0.882088
NCA	CY25-05_1-#8.csv	53	0.881435
NCA	CY25-05_1-#8.csv	54	0.880861
NCA	CY25-05_1-#8.csv	55	0.880358
NCA	CY25-05_1-#8.csv	56	0.879894
NCA	CY25-05_1-#8.csv	57	0.87932
NCA	CY25-05_1-#8.csv	58	0.878667
NCA	CY25-05_1-#8.csv	59	0.878218
NCA	CY25-05_1-#8.csv	60	0.877744
NCA	CY25-05_1-#8.csv	61	0.877296
NCA	CY25-05_1-#8.csv	62	0.876762
NCA	CY25-05_1-#8.csv	63	0.876262
NCA	CY25-05_1-#8.csv	64	0.875912
NCA	CY25-05_1-#8.csv	65	0.875459
NCA	CY25-05_1-#8.csv	66	0.875096
NCA	CY25-05_1-#8.csv	67	0.874689
NCA	CY25-05_1-#8.csv	68	0.874211
NCA	CY25-05_1-#8.csv	69	0.873884
NCA	CY25-05_1-#8.csv	70	0.873429
NCA	CY25-05_1-#8.csv	71	0.87308
NCA	CY25-05_1-#8.csv	72	0.872693
NCA	CY25-05_1-#8.csv	73	0.872506
NCA	CY25-05_1-#8.csv	74	0.871994
NCA	CY25-05_1-#8.csv	75	0.871599
NCA	CY25-05_1-#8.csv	76	0.871217
NCA	CY25-05_1-#8.csv	77	0.870842
NCA	CY25-05_1-#8.csv	78	0.870523
NCA	CY25-05_1-#8.csv	79	0.870084
NCA	CY25-05_1-#8.csv	80	0.869625
NCA	CY25-05_1-#8.csv	81	0.869274
NCA	CY25-05_1-#8.csv	82	0.868808
NCA	CY25-05_1-#8.csv	83	0.868501
NCA	CY25-05_1-#8.csv	84	0.868229
NCA	CY25-05_1-#8.csv	85	0.867839
NCA	CY25-05_1-#8.csv	86	0.86752
NCA	CY25-05_1-#8.csv	87	0.86713
NCA	CY25-05_1-#8.csv	88	0.866779
NCA	CY25-05_1-#8.csv	89	0.866356
NCA	CY25-05_1-#8.csv	90	0.865996
NCA	CY25-05_1-#8.csv	91	0.865676
NCA	CY25-05_1-#8.csv	92	0.865163
NCA	CY25-05_1-#8.csv	93	0.864814
NCA	CY25-05_1-#8.csv	94	0.864525
NCA	CY25-05_1-#8.csv	95	0.864273
NCA	CY25-05_1-#8.csv	96	0.863782
NCA	CY25-05_1-#8.csv	97	0.863533
NCA	CY25-05_1-#8.csv	98	0.863166
NCA	CY25-05_1-#8.csv	99	0.862722
NCA	CY25-05_1-#8.csv	100	0.862467
NCA	CY25-05_1-#8.csv	101	0.862157
NCA	CY25-05_1-#8.csv	102	0.861818
NCA	CY25-05_1-#8.csv	103	0.861547
NCA	CY25-05_1-#8.csv	104	0.861125
NCA	CY25-05_1-#8.csv	105	0.860727
NCA	CY25-05_1-#8.csv	106	0.860436
NCA	CY25-05_1-#8.csv	107	0.860063
NCA	CY25-05_1-#1.csv	0	0.926448
NCA	CY25-05_1-#1.csv	1	0.92607
NCA	CY25-05_1-#1.csv	2	0.925848
NCA	CY25-05_1-#1.csv	3	0.925571
NCA	CY25-05_1-#1.csv	4	0.925117
NCA	CY25-05_1-#1.csv	5	0.924343
NCA	CY25-05_1-#1.csv	6	0.923876
NCA	CY25-05_1-#1.csv	7	0.923173
NCA	CY25-05_1-#1.csv	8	0.921789
NCA	CY25-05_1-#1.csv	9	0.921266
NCA	CY25-05_1-#1.csv	10	0.920031
NCA	CY25-05_1-#1.csv	11	0.919104
NCA	CY25-05_1-#1.csv	12	0.918384
NCA	CY25-05_1-#1.csv	13	0.917006
NCA	CY25-05_1-#1.csv	14	0.91595
NCA	CY25-05_1-#1.csv	15	0.914827
NCA	CY25-05_1-#1.csv	16	0.913793
NCA	CY25-05_1-#1.csv	17	0.912808
NCA	CY25-05_1-#1.csv	18	0.911545
NCA	CY25-05_1-#1.csv	19	0.910426
NCA	CY25-05_1-#1.csv	20	0.909283
NCA	CY25-05_1-#1.csv	21	0.908184
NCA	CY25-05_1-#1.csv	22	0.907166
NCA	CY25-05_1-#1.csv	23	0.905935
NCA	CY25-05_1-#1.csv	24	0.904837
NCA	CY25-05_1-#1.csv	25	0.903867
NCA	CY25-05_1-#1.csv	26	0.902808
NCA	CY25-05_1-#1.csv	27	0.902027
NCA	CY25-05_1-#1.csv	28	0.901018
NCA	CY25-05_1-#1.csv	29	0.900111
NCA	CY25-05_1-#1.csv	30	0.89929
NCA	CY25-05_1-#1.csv	31	0.898282
NCA	CY25-05_1-#1.csv	32	0.897365
NCA	CY25-05_1-#1.csv	33	0.896417
NCA	CY25-05_1-#1.csv	34	0.895464
NCA	CY25-05_1-#1.csv	35	0.894525
NCA	CY25-05_1-#1.csv	36	0.893399
NCA	CY25-05_1-#1.csv	37	0.892621
NCA	CY25-05_1-#1.csv	38	0.891784
NCA	CY25-05_1-#1.csv	39	0.890866
NCA	CY25-05_1-#1.csv	40	0.889972
NCA	CY25-05_1-#1.csv	41	0.889357
NCA	CY25-05_1-#1.csv	42	0.888447
NCA	CY25-05_1-#1.csv	43	0.887683
NCA	CY25-05_1-#1.csv	44	0.886942
NCA	CY25-05_1-#1.csv	45	0.886192
NCA	CY25-05_1-#1.csv	46	0.885534
NCA	CY25-05_1-#1.csv	47	0.884876
NCA	CY25-05_1-#1.csv	48	0.88416
NCA	CY25-05_1-#1.csv	49	0.883482
NCA	CY25-05_1-#1.csv	50	0.882937
NCA	CY25-05_1-#1.csv	51	0.882342
NCA	CY25-05_1-#1.csv	52	0.881643
NCA	CY25-05_1-#1.csv	53	0.881148
NCA	CY25-05_1-#1.csv	54	0.880412
NCA	CY25-05_1-#1.csv	55	0.879801
NCA	CY25-05_1-#1.csv	56	0.879282
NCA	CY25-05_1-#1.csv	57	0.878661
NCA	CY25-05_1-#1.csv	58	0.878299
NCA	CY25-05_1-#1.csv	59	0.877873
NCA	CY25-05_1-#1.csv	60	0.877251
NCA	CY25-05_1-#1.csv	61	0.876696
NCA	CY25-05_1-#1.csv	62	0.875873
NCA	CY25-05_1-#1.csv	63	0.87517
NCA	CY25-05_1-#1.csv	64	0.874941
NCA	CY25-05_1-#1.csv	65	0.874352
NCA	CY25-05_1-#1.csv	66	0.873665
NCA	CY25-05_1-#1.csv	67	0.872932
NCA	CY25-05_1-#1.csv	68	0.871995
NCA	CY25-05_1-#1.csv	69	0.871354
NCA	CY25-05_1-#1.csv	70	0.87106
NCA	CY25-05_1-#1.csv	71	0.870278
NCA	CY25-05_1-#1.csv	72	0.86959
NCA	CY25-05_1-#1.csv	73	0.86815
NCA	CY25-05_1-#1.csv	74	0.867481
NCA	CY25-05_1-#1.csv	75	0.86652
NCA	CY25-05_1-#1.csv	76	0.865665
NCA	CY25-05_1-#1.csv	77	0.864694
NCA	CY25-05_1-#1.csv	78	0.863758
NCA	CY25-05_1-#1.csv	79	0.862851
NCA	CY25-05_1-#1.csv	80	0.862
NCA	CY25-05_1-#1.csv	81	0.860924
NCA	CY25-05_1-#1.csv	82	0.85986
NCA	CY25-05_1-#1.csv	83	0.858936
NCA	CY25-05_1-#1.csv	84	0.857836
NCA	CY25-05_1-#1.csv	85	0.8568
NCA	CY25-05_1-#1.csv	86	0.855772
NCA	CY25-05_1-#1.csv	87	0.854697
NCA	CY25-05_1-#1.csv	88	0.853461
NCA	CY25-05_1-#1.csv	89	0.852121
NCA	CY25-05_1-#1.csv	90	0.851166
NCA	CY25-05_1-#1.csv	91	0.849808
NCA	CY25-05_1-#1.csv	92	0.848466
NCA	CY25-05_1-#1.csv	93	0.847107
NCA	CY25-05_1-#1.csv	94	0.845655
NCA	CY25-05_1-#1.csv	95	0.844835
NCA	CY25-05_1-#1.csv	96	0.843503
NCA	CY25-05_1-#1.csv	97	0.841844
NCA	CY25-05_1-#1.csv	98	0.840099
NCA	CY25-05_1-#1.csv	99	0.838442
NCA	CY25-05_1-#1.csv	100	0.836805
NCA	CY25-05_1-#1.csv	101	0.835159
NCA	CY25-05_1-#1.csv	102	0.833459
NCA	CY25-05_1-#1.csv	103	0.831677
NCA	CY25-05_1-#1.csv	104	0.829691
NCA	CY25-05_1-#1.csv	105	0.827725
NCA	CY25-05_1-#1.csv	106	0.825853
NCA	CY25-05_1-#1.csv	107	0.823996
NCA	CY25-05_1-#1.csv	108	0.821881
NCA	CY25-05_1-#1.csv	109	0.819812
NCA	CY25-05_1-#1.csv	110	0.817995
NCA	CY25-05_1-#1.csv	111	0.815787
NCA	CY25-05_1-#1.csv	112	0.813525
NCA	CY25-05_1-#1.csv	113	0.810997
NCA	CY25-05_1-#1.csv	114	0.808587
NCA	CY25-05_1-#1.csv	115	0.805985
NCA	CY25-05_1-#1.csv	116	0.803318
NCA	CY25-05_1-#1.csv	117	0.800384
NCA	CY25-05_1-#1.csv	118	0.797601
NCA	CY25-05_1-#1.csv	119	0.794433
NCA	CY25-05_1-#1.csv	120	0.791373
NCA	CY25-05_1-#1.csv	121	0.788403
NCA	CY25-05_1-#1.csv	122	0.785145
NCA	CY25-05_1-#1.csv	123	0.782134
NCA	CY25-05_1-#1.csv	124	0.778998
NCA	CY25-05_1-#1.csv	125	0.775999
NCA	CY25-05_1-#1.csv	126	0.773197
NCA	CY25-05_1-#1.csv	127	0.770241
NCA	CY25-05_1-#1.csv	128	0.767399
NCA	CY25-05_1-#1.csv	129	0.764774
NCA	CY25-05_1-#1.csv	130	0.761985
NCA	CY25-05_1-#1.csv	131	0.758891
NCA	CY25-05_1-#1.csv	132	0.755944
NCA	CY25-05_1-#1.csv	133	0.752913
NCA	CY25-05_1-#1.csv	134	0.749851
NCA	CY25-05_1-#1.csv	135	0.74668
NCA	CY25-05_1-#1.csv	136	0.743541
NCA	CY25-05_1-#1.csv	137	0.741236
NCA	CY25-05_1-#1.csv	138	0.737232
NCA	CY25-05_1-#1.csv	139	0.734075
NCA	CY25-05_1-#1.csv	140	0.730727
NCA	CY25-05_1-#1.csv	141	0.727361
NCA	CY25-05_1-#1.csv	142	0.723909
NCA	CY25-05_1-#1.csv	143	0.720383
NCA	CY25-05_1-#1.csv	144	0.716889
NCA	CY25-05_1-#12.csv	0	0.926583
NCA	CY25-05_1-#12.csv	1	0.927079
NCA	CY25-05_1-#12.csv	2	0.92689
NCA	CY25-05_1-#12.csv	3	0.926234
NCA	CY25-05_1-#12.csv	4	0.925851
NCA	CY25-05_1-#12.csv	5	0.92563
NCA	CY25-05_1-#12.csv	6	0.924894
NCA	CY25-05_1-#12.csv	7	0.923863
NCA	CY25-05_1-#12.csv	8	0.923221
NCA	CY25-05_1-#12.csv	9	0.922144
NCA	CY25-05_1-#12.csv	10	0.921075
NCA	CY25-05_1-#12.csv	11	0.920201
NCA	CY25-05_1-#12.csv	12	0.919238
NCA	CY25-05_1-#12.csv	13	0.918228
NCA	CY25-05_1-#12.csv	14	0.917242
NCA	CY25-05_1-#12.csv	15	0.916299
NCA	CY25-05_1-#12.csv	16	0.915366
NCA	CY25-05_1-#12.csv	17	0.914137
NCA	CY25-05_1-#12.csv	18	0.91293
NCA	CY25-05_1-#12.csv	19	0.912081
NCA	CY25-05_1-#12.csv	20	0.910963
NCA	CY25-05_1-#12.csv	21	0.910054
NCA	CY25-05_1-#12.csv	22	0.908937
NCA	CY25-05_1-#12.csv	23	0.908303
NCA	CY25-05_1-#12.csv	24	0.905833
NCA	CY25-05_1-#12.csv	25	0.904894
NCA	CY25-05_1-#12.csv	26	0.903894
NCA	CY25-05_1-#12.csv	27	0.903099
NCA	CY25-05_1-#12.csv	28	0.902237
NCA	CY25-05_1-#12.csv	29	0.901381
NCA	CY25-05_1-#12.csv	30	0.900503
NCA	CY25-05_1-#12.csv	31	0.899761
NCA	CY25-05_1-#12.csv	32	0.898863
NCA	CY25-05_1-#12.csv	33	0.898034
NCA	CY25-05_1-#12.csv	34	0.897315
NCA	CY25-05_1-#12.csv	35	0.896607
NCA	CY25-05_1-#12.csv	36	0.895829
NCA	CY25-05_1-#12.csv	37	0.895256
NCA	CY25-05_1-#12.csv	38	0.894277
NCA	CY25-05_1-#12.csv	39	0.893627
NCA	CY25-05_1-#12.csv	40	0.893046
NCA	CY25-05_1-#12.csv	41	0.892296
NCA	CY25-05_1-#12.csv	42	0.891693
NCA	CY25-05_1-#12.csv	43	0.891045
NCA	CY25-05_1-#12.csv	44	0.890451
NCA	CY25-05_1-#12.csv	45	0.889898
NCA	CY25-05_1-#12.csv	46	0.889172
NCA	CY25-05_1-#12.csv	47	0.888456
NCA	CY25-05_1-#12.csv	48	0.887029
NCA	CY25-05_1-#12.csv	49	0.886381
NCA	CY25-05_1-#12.csv	50	0.885684
NCA	CY25-05_1-#12.csv	51	0.885066
NCA	CY25-05_1-#12.csv	52	0.884534
NCA	CY25-05_1-#12.csv	53	0.884063
NCA	CY25-05_1-#12.csv	54	0.883294
NCA	CY25-05_1-#12.csv	55	0.882817
NCA	CY25-05_1-#12.csv	56	0.882087
NCA	CY25-05_1-#12.csv	57	0.881517
NCA	CY25-05_1-#12.csv	58	0.88092
NCA	CY25-05_1-#12.csv	59	0.880182
NCA	CY25-05_1-#12.csv	60	0.879524
NCA	CY25-05_1-#12.csv	61	0.878891
NCA	CY25-05_1-#12.csv	62	0.878365
NCA	CY25-05_1-#12.csv	63	0.877707
NCA	CY25-05_1-#12.csv	64	0.877
NCA	CY25-05_1-#12.csv	65	0.876255
NCA	CY25-05_1-#12.csv	66	0.8756
NCA	CY25-05_1-#12.csv	67	0.874937
NCA	CY25-05_1-#12.csv	68	0.87431
NCA	CY25-05_1-#12.csv	69	0.873512
NCA	CY25-05_1-#12.csv	70	0.872816
NCA	CY25-05_1-#12.csv	71	0.871951
NCA	CY25-05_1-#12.csv	72	0.869922
NCA	CY25-05_1-#12.csv	73	0.869096
NCA	CY25-05_1-#12.csv	74	0.868027
NCA	CY25-05_1-#12.csv	75	0.867351
NCA	CY25-05_1-#12.csv	76	0.866598
NCA	CY25-05_1-#12.csv	77	0.865736
NCA	CY25-05_1-#12.csv	78	0.864887
NCA	CY25-05_1-#12.csv	79	0.864006
NCA	CY25-05_1-#12.csv	80	0.863275
NCA	CY25-05_1-#12.csv	81	0.862374
NCA	CY25-05_1-#12.csv	82	0.861632
NCA	CY25-05_1-#12.csv	83	0.860648
NCA	CY25-05_1-#12.csv	84	0.860335
NCA	CY25-05_1-#12.csv	85	0.85897
NCA	CY25-05_1-#12.csv	86	0.857968
NCA	CY25-05_1-#12.csv	87	0.856883
NCA	CY25-05_1-#12.csv	88	0.856037
NCA	CY25-05_1-#12.csv	89	0.854992
NCA	CY25-05_1-#12.csv	90	0.854017
NCA	CY25-05_1-#12.csv	91	0.852959
NCA	CY25-05_1-#12.csv	92	0.851967
NCA	CY25-05_1-#12.csv	93	0.850999
NCA	CY25-05_1-#12.csv	94	0.849791
NCA	CY25-05_1-#12.csv	95	0.848507
NCA	CY25-05_1-#12.csv	96	0.845174
NCA	CY25-05_1-#12.csv	97	0.843801
NCA	CY25-05_1-#12.csv	98	0.842081
NCA	CY25-05_1-#12.csv	99	0.840643
NCA	CY25-05_1-#12.csv	100	0.83875
NCA	CY25-05_1-#12.csv	101	0.837324
NCA	CY25-05_1-#12.csv	102	0.835646
NCA	CY25-05_1-#12.csv	103	0.834002
NCA	CY25-05_1-#12.csv	104	0.832541
NCA	CY25-05_1-#12.csv	105	0.830682
NCA	CY25-05_1-#12.csv	106	0.828902
NCA	CY25-05_1-#12.csv	107	0.82707
NCA	CY25-05_1-#12.csv	108	0.825139
NCA	CY25-05_1-#12.csv	109	0.823307
NCA	CY25-05_1-#12.csv	110	0.821375
NCA	CY25-05_1-#12.csv	111	0.819164
NCA	CY25-05_1-#12.csv	112	0.817133
NCA	CY25-05_1-#12.csv	113	0.81522
NCA	CY25-05_1-#12.csv	114	0.813035
NCA	CY25-05_1-#12.csv	115	0.810925
NCA	CY25-05_1-#12.csv	116	0.808706
NCA	CY25-05_1-#12.csv	117	0.806661
NCA	CY25-05_1-#12.csv	118	0.804582
NCA	CY25-05_1-#12.csv	119	0.802473
NCA	CY25-05_1-#12.csv	120	0.796895
NCA	CY25-05_1-#12.csv	121	0.794193
NCA	CY25-05_1-#12.csv	122	0.791638
NCA	CY25-05_1-#12.csv	123	0.789127
NCA	CY25-05_1-#12.csv	124	0.78686
NCA	CY25-05_1-#12.csv	125	0.784754
NCA	CY25-05_1-#12.csv	126	0.782455
NCA	CY25-05_1-#12.csv	127	0.780347
NCA	CY25-05_1-#12.csv	128	0.77798
NCA	CY25-05_1-#12.csv	129	0.775659
NCA	CY25-05_1-#12.csv	130	0.7733
NCA	CY25-05_1-#12.csv	131	0.77101
NCA	CY25-05_1-#12.csv	132	0.768499
NCA	CY25-05_1-#12.csv	133	0.766054
NCA	CY25-05_1-#12.csv	134	0.763736
NCA	CY25-05_1-#12.csv	135	0.761259
NCA	CY25-05_1-#12.csv	136	0.758821
NCA	CY25-05_1-#12.csv	137	0.756528
NCA	CY25-05_1-#12.csv	138	0.753671
NCA	CY25-05_1-#12.csv	139	0.751049
NCA	CY25-05_1-#12.csv	140	0.748348
NCA	CY25-05_1-#12.csv	141	0.746039
NCA	CY25-05_1-#12.csv	142	0.743178
NCA	CY25-05_1-#12.csv	143	0.740133
NCA	CY25-05_1-#12.csv	144	0.732181
NCA	CY25-05_1-#12.csv	145	0.72849
NCA	CY25-05_1-#12.csv	146	0.72477
NCA	CY25-05_1-#12.csv	147	0.721462
NCA	CY25-05_1-#12.csv	148	0.717923
NCA	CY25-05_1-#11.csv	0	0.926062
NCA	CY25-05_1-#11.csv	1	0.925885
NCA	CY25-05_1-#11.csv	2	0.925728
NCA	CY25-05_1-#11.csv	3	0.925537
NCA	CY25-05_1-#11.csv	4	0.925073
NCA	CY25-05_1-#11.csv	5	0.924593
NCA	CY25-05_1-#11.csv	6	0.923999
NCA	CY25-05_1-#11.csv	7	0.923422
NCA	CY25-05_1-#11.csv	8	0.922897
NCA	CY25-05_1-#11.csv	9	0.922235
NCA	CY25-05_1-#11.csv	10	0.921699
NCA	CY25-05_1-#11.csv	11	0.921135
NCA	CY25-05_1-#11.csv	12	0.920387
NCA	CY25-05_1-#11.csv	13	0.91963
NCA	CY25-05_1-#11.csv	14	0.918906
NCA	CY25-05_1-#11.csv	15	0.918069
NCA	CY25-05_1-#11.csv	16	0.917334
NCA	CY25-05_1-#11.csv	17	0.916503
NCA	CY25-05_1-#11.csv	18	0.915705
NCA	CY25-05_1-#11.csv	19	0.914894
NCA	CY25-05_1-#11.csv	20	0.914193
NCA	CY25-05_1-#11.csv	21	0.913387
NCA	CY25-05_1-#11.csv	22	0.912361
NCA	CY25-05_1-#11.csv	23	0.91172
NCA	CY25-05_1-#11.csv	24	0.909823
NCA	CY25-05_1-#11.csv	25	0.908649
NCA	CY25-05_1-#11.csv	26	0.908009
NCA	CY25-05_1-#11.csv	27	0.907104
NCA	CY25-05_1-#11.csv	28	0.906364
NCA	CY25-05_1-#11.csv	29	0.905484
NCA	CY25-05_1-#11.csv	30	0.904682
NCA	CY25-05_1-#11.csv	31	0.904026
NCA	CY25-05_1-#11.csv	32	0.903155
NCA	CY25-05_1-#11.csv	33	0.902418
NCA	CY25-05_1-#11.csv	34	0.901632
NCA	CY25-05_1-#11.csv	35	0.900806
NCA	CY25-05_1-#11.csv	36	0.90035
NCA	CY25-05_1-#11.csv	37	0.899586
NCA	CY25-05_1-#11.csv	38	0.89894
NCA	CY25-05_1-#11.csv	39	0.898128
NCA	CY25-05_1-#11.csv	40	0.897438
NCA	CY25-05_1-#11.csv	41	0.89679
NCA	CY25-05_1-#11.csv	42	0.896196
NCA	CY25-05_1-#11.csv	43	0.895476
NCA	CY25-05_1-#11.csv	44	0.894764
NCA	CY25-05_1-#11.csv	45	0.894129
NCA	CY25-05_1-#11.csv	46	0.893589
NCA	CY25-05_1-#11.csv	47	0.892935
NCA	CY25-05_1-#11.csv	48	0.891441
NCA	CY25-05_1-#11.csv	49	0.890778
NCA	CY25-05_1-#11.csv	50	0.889967
NCA	CY25-05_1-#11.csv	51	0.889377
NCA	CY25-05_1-#11.csv	52	0.888745
NCA	CY25-05_1-#11.csv	53	0.888019
NCA	CY25-05_1-#11.csv	54	0.887419
NCA	CY25-05_1-#11.csv	55	0.886735
NCA	CY25-05_1-#11.csv	56	0.886088
NCA	CY25-05_1-#11.csv	57	0.885448
NCA	CY25-05_1-#11.csv	58	0.884905
NCA	CY25-05_1-#11.csv	59	0.884173
NCA	CY25-05_1-#11.csv	60	0.883578
NCA	CY25-05_1-#11.csv	61	0.882993
NCA	CY25-05_1-#11.csv	62	0.882431
NCA	CY25-05_1-#11.csv	63	0.881716
NCA	CY25-05_1-#11.csv	64	0.88149
NCA	CY25-05_1-#11.csv	65	0.880376
NCA	CY25-05_1-#11.csv	66	0.879678
NCA	CY25-05_1-#11.csv	67	0.879005
NCA	CY25-05_1-#11.csv	68	0.878275
NCA	CY25-05_1-#11.csv	69	0.877821
NCA	CY25-05_1-#11.csv	70	0.876909
NCA	CY25-05_1-#11.csv	71	0.876305
NCA	CY25-05_1-#11.csv	72	0.87482
NCA	CY25-05_1-#11.csv	73	0.873906
NCA	CY25-05_1-#11.csv	74	0.873102
NCA	CY25-05_1-#11.csv	75	0.872273
NCA	CY25-05_1-#11.csv	76	0.871628
NCA	CY25-05_1-#11.csv	77	0.870865
NCA	CY25-05_1-#11.csv	78	0.869957
NCA	CY25-05_1-#11.csv	79	0.86908
NCA	CY25-05_1-#11.csv	80	0.868396
NCA	CY25-05_1-#11.csv	81	0.867559
NCA	CY25-05_1-#11.csv	82	0.866748
NCA	CY25-05_1-#11.csv	83	0.865972
NCA	CY25-05_1-#11.csv	84	0.864948
NCA	CY25-05_1-#11.csv	85	0.864339
NCA	CY25-05_1-#11.csv	86	0.863367
NCA	CY25-05_1-#11.csv	87	0.862482
NCA	CY25-05_1-#11.csv	88	0.861523
NCA	CY25-05_1-#11.csv	89	0.8606
NCA	CY25-05_1-#11.csv	90	0.859665
NCA	CY25-05_1-#11.csv	91	0.858681
NCA	CY25-05_1-#11.csv	92	0.857726
NCA	CY25-05_1-#11.csv	93	0.856636
NCA	CY25-05_1-#11.csv	94	0.855664
NCA	CY25-05_1-#11.csv	95	0.854607
NCA	CY25-05_1-#11.csv	96	0.851634
NCA	CY25-05_1-#11.csv	97	0.850074
NCA	CY25-05_1-#11.csv	98	0.848682
NCA	CY25-05_1-#11.csv	99	0.847501
NCA	CY25-05_1-#11.csv	100	0.845561
NCA	CY25-05_1-#11.csv	101	0.844169
NCA	CY25-05_1-#11.csv	102	0.842703
NCA	CY25-05_1-#11.csv	103	0.841338
NCA	CY25-05_1-#11.csv	104	0.839808
NCA	CY25-05_1-#11.csv	105	0.838239
NCA	CY25-05_1-#11.csv	106	0.836459
NCA	CY25-05_1-#11.csv	107	0.834866
NCA	CY25-05_1-#11.csv	108	0.83305
NCA	CY25-05_1-#11.csv	109	0.831411
NCA	CY25-05_1-#11.csv	110	0.829645
NCA	CY25-05_1-#11.csv	111	0.827719
NCA	CY25-05_1-#11.csv	112	0.82599
NCA	CY25-05_1-#11.csv	113	0.823756
NCA	CY25-05_1-#11.csv	114	0.821784
NCA	CY25-05_1-#11.csv	115	0.819777
NCA	CY25-05_1-#11.csv	116	0.817762
NCA	CY25-05_1-#11.csv	117	0.815706
NCA	CY25-05_1-#11.csv	118	0.813395
NCA	CY25-05_1-#11.csv	119	0.811546
NCA	CY25-05_1-#11.csv	120	0.806591
NCA	CY25-05_1-#11.csv	121	0.803729
NCA	CY25-05_1-#11.csv	122	0.801024
NCA	CY25-05_1-#11.csv	123	0.798139
NCA	CY25-05_1-#11.csv	124	0.795332
NCA	CY25-05_1-#11.csv	125	0.792792
NCA	CY25-05_1-#11.csv	126	0.790275
NCA	CY25-05_1-#11.csv	127	0.787808
NCA	CY25-05_1-#11.csv	128	0.785208
NCA	CY25-05_1-#11.csv	129	0.782729
NCA	CY25-05_1-#11.csv	130	0.78026
NCA	CY25-05_1-#11.csv	131	0.777741
NCA	CY25-05_1-#11.csv	132	0.775283
NCA	CY25-05_1-#11.csv	133	0.772638
NCA	CY25-05_1-#11.csv	134	0.770158
NCA	CY25-05_1-#11.csv	135	0.767581
NCA	CY25-05_1-#11.csv	136	0.765147
NCA	CY25-05_1-#11.csv	137	0.762686
NCA	CY25-05_1-#11.csv	138	0.759808
NCA	CY25-05_1-#11.csv	139	0.757074
NCA	CY25-05_1-#11.csv	140	0.754215
NCA	CY25-05_1-#11.csv	141	0.751499
NCA	CY25-05_1-#11.csv	142	0.748694
NCA	CY25-05_1-#11.csv	143	0.745754
NCA	CY25-05_1-#11.csv	144	0.738131
NCA	CY25-05_1-#11.csv	145	0.733758
NCA	CY25-05_1-#11.csv	146	0.729937
NCA	CY25-05_1-#11.csv	147	0.726137
NCA	CY25-05_1-#11.csv	148	0.72243
NCA	CY25-05_1-#11.csv	149	0.718558
NCA	CY25-05_1-#11.csv	150	0.714679
NCA	CY25-05_1-#19.csv	0	0.929768
NCA	CY25-05_1-#19.csv	1	0.929708
NCA	CY25-05_1-#19.csv	2	0.929249
NCA	CY25-05_1-#19.csv	3	0.928608
NCA	CY25-05_1-#19.csv	4	0.927722
NCA	CY25-05_1-#19.csv	5	0.927085
NCA	CY25-05_1-#19.csv	6	0.926255
NCA	CY25-05_1-#19.csv	7	0.925428
NCA	CY25-05_1-#19.csv	8	0.92475
NCA	CY25-05_1-#19.csv	9	0.923821
NCA	CY25-05_1-#19.csv	10	0.922973
NCA	CY25-05_1-#19.csv	11	0.922057
NCA	CY25-05_1-#19.csv	12	0.920658
NCA	CY25-05_1-#19.csv	13	0.919637
NCA	CY25-05_1-#19.csv	14	0.91839
NCA	CY25-05_1-#19.csv	15	0.917477
NCA	CY25-05_1-#19.csv	16	0.916269
NCA	CY25-05_1-#19.csv	17	0.915344
NCA	CY25-05_1-#19.csv	18	0.914307
NCA	CY25-05_1-#19.csv	19	0.91331
NCA	CY25-05_1-#19.csv	20	0.911939
NCA	CY25-05_1-#19.csv	21	0.91105
NCA	CY25-05_1-#19.csv	22	0.909893
NCA	CY25-05_1-#19.csv	23	0.908529
NCA	CY25-05_1-#19.csv	24	0.90752
NCA	CY25-05_1-#19.csv	25	0.906645
NCA	CY25-05_1-#19.csv	26	0.905567
NCA	CY25-05_1-#19.csv	27	0.904604
NCA	CY25-05_1-#19.csv	28	0.90368
NCA	CY25-05_1-#19.csv	29	0.902703
NCA	CY25-05_1-#19.csv	30	0.901922
NCA	CY25-05_1-#19.csv	31	0.900824
NCA	CY25-05_1-#19.csv	32	0.900016
NCA	CY25-05_1-#19.csv	33	0.899123
NCA	CY25-05_1-#19.csv	34	0.897767
NCA	CY25-05_1-#19.csv	35	0.897044
NCA	CY25-05_1-#19.csv	36	0.896425
NCA	CY25-05_1-#19.csv	37	0.895569
NCA	CY25-05_1-#19.csv	38	0.894893
NCA	CY25-05_1-#19.csv	39	0.89382
NCA	CY25-05_1-#19.csv	40	0.892938
NCA	CY25-05_1-#19.csv	41	0.891893
NCA	CY25-05_1-#19.csv	42	0.891051
NCA	CY25-05_1-#19.csv	43	0.890164
NCA	CY25-05_1-#19.csv	44	0.889241
NCA	CY25-05_1-#19.csv	45	0.888495
NCA	CY25-05_1-#19.csv	46	0.887716
NCA	CY25-05_1-#19.csv	47	0.88664
NCA	CY25-05_1-#19.csv	48	0.885772
NCA	CY25-05_1-#19.csv	49	0.885016
NCA	CY25-05_1-#19.csv	50	0.884268
NCA	CY25-05_1-#19.csv	51	0.883481
NCA	CY25-05_1-#19.csv	52	0.882672
NCA	CY25-05_1-#19.csv	53	0.881916
NCA	CY25-05_1-#19.csv	54	0.881266
NCA	CY25-05_1-#19.csv	55	0.88053
NCA	CY25-05_1-#19.csv	56	0.879977
NCA	CY25-05_1-#19.csv	57	0.879266
NCA	CY25-05_1-#19.csv	58	0.878651
NCA	CY25-05_1-#19.csv	59	0.878257
NCA	CY25-05_1-#19.csv	60	0.877466
NCA	CY25-05_1-#19.csv	61	0.876856
NCA	CY25-05_1-#19.csv	62	0.87615
NCA	CY25-05_1-#19.csv	63	0.875451
NCA	CY25-05_1-#19.csv	64	0.875109
NCA	CY25-05_1-#19.csv	65	0.874596
NCA	CY25-05_1-#19.csv	66	0.87393
NCA	CY25-05_1-#19.csv	67	0.873448
NCA	CY25-05_1-#19.csv	68	0.872496
NCA	CY25-05_1-#19.csv	69	0.872029
NCA	CY25-05_1-#19.csv	70	0.871612
NCA	CY25-05_1-#19.csv	71	0.871105
NCA	CY25-05_1-#19.csv	72	0.870444
NCA	CY25-05_1-#19.csv	73	0.869579
NCA	CY25-05_1-#19.csv	74	0.868871
NCA	CY25-05_1-#19.csv	75	0.868149
NCA	CY25-05_1-#19.csv	76	0.867407
NCA	CY25-05_1-#19.csv	77	0.86684
NCA	CY25-05_1-#19.csv	78	0.866194
NCA	CY25-05_1-#19.csv	79	0.865515
NCA	CY25-05_1-#19.csv	80	0.864951
NCA	CY25-05_1-#19.csv	81	0.864055
NCA	CY25-05_1-#19.csv	82	0.863374
NCA	CY25-05_1-#19.csv	83	0.862709
NCA	CY25-05_1-#19.csv	84	0.861876
NCA	CY25-05_1-#19.csv	85	0.861263
NCA	CY25-05_1-#19.csv	86	0.860428
NCA	CY25-05_1-#19.csv	87	0.859572
NCA	CY25-05_1-#19.csv	88	0.858672
NCA	CY25-05_1-#19.csv	89	0.8578
NCA	CY25-05_1-#19.csv	90	0.85701
NCA	CY25-05_1-#19.csv	91	0.85607
NCA	CY25-05_1-#19.csv	92	0.855245
NCA	CY25-05_1-#19.csv	93	0.854384
NCA	CY25-05_1-#19.csv	94	0.853194
NCA	CY25-05_1-#19.csv	95	0.852236
NCA	CY25-05_1-#19.csv	96	0.851166
NCA	CY25-05_1-#19.csv	97	0.85001
NCA	CY25-05_1-#19.csv	98	0.849005
NCA	CY25-05_1-#19.csv	99	0.847904
NCA	CY25-05_1-#19.csv	100	0.846748
NCA	CY25-05_1-#19.csv	101	0.845353
NCA	CY25-05_1-#19.csv	102	0.844062
NCA	CY25-05_1-#19.csv	103	0.842564
NCA	CY25-05_1-#19.csv	104	0.841351
NCA	CY25-05_1-#19.csv	105	0.840002
NCA	CY25-05_1-#19.csv	106	0.838379
NCA	CY25-05_1-#19.csv	107	0.836786
NCA	CY25-05_1-#19.csv	108	0.835149
NCA	CY25-05_1-#19.csv	109	0.833511
NCA	CY25-05_1-#19.csv	110	0.832028
NCA	CY25-05_1-#19.csv	111	0.830461
NCA	CY25-05_1-#19.csv	112	0.828656
NCA	CY25-05_1-#19.csv	113	0.826786
NCA	CY25-05_1-#19.csv	114	0.824799
NCA	CY25-05_1-#19.csv	115	0.822753
NCA	CY25-05_1-#19.csv	116	0.82101
NCA	CY25-05_1-#19.csv	117	0.818823
NCA	CY25-05_1-#19.csv	118	0.816493
NCA	CY25-05_1-#19.csv	119	0.814133
NCA	CY25-05_1-#19.csv	120	0.811783
NCA	CY25-05_1-#19.csv	121	0.809464
NCA	CY25-05_1-#19.csv	122	0.806808
NCA	CY25-05_1-#19.csv	123	0.804414
NCA	CY25-05_1-#19.csv	124	0.801699
NCA	CY25-05_1-#19.csv	125	0.799164
NCA	CY25-05_1-#19.csv	126	0.796663
NCA	CY25-05_1-#19.csv	127	0.793906
NCA	CY25-05_1-#19.csv	128	0.79115
NCA	CY25-05_1-#19.csv	129	0.78845
NCA	CY25-05_1-#19.csv	130	0.785656
NCA	CY25-05_1-#19.csv	131	0.782943
NCA	CY25-05_1-#19.csv	132	0.780356
NCA	CY25-05_1-#19.csv	133	0.777697
NCA	CY25-05_1-#19.csv	134	0.774733
NCA	CY25-05_1-#19.csv	135	0.771721
NCA	CY25-05_1-#19.csv	136	0.768743
NCA	CY25-05_1-#19.csv	137	0.766425
NCA	CY25-05_1-#19.csv	138	0.763551
NCA	CY25-05_1-#19.csv	139	0.760333
NCA	CY25-05_1-#19.csv	140	0.757387
NCA	CY25-05_1-#19.csv	141	0.754199
NCA	CY25-05_1-#19.csv	142	0.75097
NCA	CY25-05_1-#19.csv	143	0.748006
NCA	CY25-05_1-#19.csv	144	0.744593
NCA	CY25-05_1-#19.csv	145	0.741315
NCA	CY25-05_1-#19.csv	146	0.737882
NCA	CY25-05_1-#19.csv	147	0.73425
NCA	CY25-05_1-#19.csv	148	0.730746
NCA	CY25-05_1-#19.csv	149	0.727536
NCA	CY25-05_1-#19.csv	150	0.724336
NCA	CY25-05_1-#19.csv	151	0.720434
NCA	CY25-05_1-#19.csv	152	0.71654
NCA	CY25-05_1-#16.csv	0	0.924551
NCA	CY25-05_1-#16.csv	1	0.924571
NCA	CY25-05_1-#16.csv	2	0.92373
NCA	CY25-05_1-#16.csv	3	0.924241
NCA	CY25-05_1-#16.csv	4	0.923569
NCA	CY25-05_1-#16.csv	5	0.922807
NCA	CY25-05_1-#16.csv	6	0.922074
NCA	CY25-05_1-#16.csv	7	0.921423
NCA	CY25-05_1-#16.csv	8	0.920708
NCA	CY25-05_1-#16.csv	9	0.91995
NCA	CY25-05_1-#16.csv	10	0.918714
NCA	CY25-05_1-#16.csv	11	0.918108
NCA	CY25-05_1-#16.csv	12	0.917091
NCA	CY25-05_1-#16.csv	13	0.916163
NCA	CY25-05_1-#16.csv	14	0.915326
NCA	CY25-05_1-#16.csv	15	0.914211
NCA	CY25-05_1-#16.csv	16	0.913289
NCA	CY25-05_1-#16.csv	17	0.912465
NCA	CY25-05_1-#16.csv	18	0.911401
NCA	CY25-05_1-#16.csv	19	0.910381
NCA	CY25-05_1-#16.csv	20	0.909427
NCA	CY25-05_1-#16.csv	21	0.908662
NCA	CY25-05_1-#16.csv	22	0.907782
NCA	CY25-05_1-#16.csv	23	0.907001
NCA	CY25-05_1-#16.csv	24	0.90586
NCA	CY25-05_1-#16.csv	25	0.904971
NCA	CY25-05_1-#16.csv	26	0.903942
NCA	CY25-05_1-#16.csv	27	0.903392
NCA	CY25-05_1-#16.csv	28	0.90256
NCA	CY25-05_1-#16.csv	29	0.901536
NCA	CY25-05_1-#16.csv	30	0.90119
NCA	CY25-05_1-#16.csv	31	0.899817
NCA	CY25-05_1-#16.csv	32	0.899222
NCA	CY25-05_1-#16.csv	33	0.898439
NCA	CY25-05_1-#16.csv	34	0.897459
NCA	CY25-05_1-#16.csv	35	0.896923
NCA	CY25-05_1-#16.csv	36	0.896043
NCA	CY25-05_1-#16.csv	37	0.895377
NCA	CY25-05_1-#16.csv	38	0.894963
NCA	CY25-05_1-#16.csv	39	0.894136
NCA	CY25-05_1-#16.csv	40	0.893489
NCA	CY25-05_1-#16.csv	41	0.892747
NCA	CY25-05_1-#16.csv	42	0.891933
NCA	CY25-05_1-#16.csv	43	0.891678
NCA	CY25-05_1-#16.csv	44	0.890704
NCA	CY25-05_1-#16.csv	45	0.890032
NCA	CY25-05_1-#16.csv	46	0.889227
NCA	CY25-05_1-#16.csv	47	0.888605
NCA	CY25-05_1-#16.csv	48	0.88816
NCA	CY25-05_1-#16.csv	49	0.887428
NCA	CY25-05_1-#16.csv	50	0.886627
NCA	CY25-05_1-#16.csv	51	0.886307
NCA	CY25-05_1-#16.csv	52	0.885353
NCA	CY25-05_1-#16.csv	53	0.884895
NCA	CY25-05_1-#16.csv	54	0.884541
NCA	CY25-05_1-#16.csv	55	0.883869
NCA	CY25-05_1-#16.csv	56	0.883674
NCA	CY25-05_1-#16.csv	57	0.882455
NCA	CY25-05_1-#16.csv	58	0.881988
NCA	CY25-05_1-#16.csv	59	0.881549
NCA	CY25-05_1-#16.csv	60	0.881109
NCA	CY25-05_1-#16.csv	61	0.880443
NCA	CY25-05_1-#16.csv	62	0.879598
NCA	CY25-05_1-#16.csv	63	0.878286
NCA	CY25-05_1-#16.csv	64	0.877806
NCA	CY25-05_1-#16.csv	65	0.877549
NCA	CY25-05_1-#16.csv	66	0.876763
NCA	CY25-05_1-#16.csv	67	0.876067
NCA	CY25-05_1-#16.csv	68	0.87521
NCA	CY25-05_1-#16.csv	69	0.873879
NCA	CY25-05_1-#16.csv	70	0.872807
NCA	CY25-05_1-#16.csv	71	0.871924
NCA	CY25-05_1-#16.csv	72	0.871247
NCA	CY25-05_1-#16.csv	73	0.870073
NCA	CY25-05_1-#16.csv	74	0.869593
NCA	CY25-05_1-#16.csv	75	0.868509
NCA	CY25-05_1-#16.csv	76	0.867473
NCA	CY25-05_1-#16.csv	77	0.8667
NCA	CY25-05_1-#16.csv	78	0.86579
NCA	CY25-05_1-#16.csv	79	0.865057
NCA	CY25-05_1-#16.csv	80	0.863914
NCA	CY25-05_1-#16.csv	81	0.862967
NCA	CY25-05_1-#16.csv	82	0.861989
NCA	CY25-05_1-#16.csv	83	0.860944
NCA	CY25-05_1-#16.csv	84	0.860016
NCA	CY25-05_1-#16.csv	85	0.859022
NCA	CY25-05_1-#16.csv	86	0.858044
NCA	CY25-05_1-#16.csv	87	0.856838
NCA	CY25-05_1-#16.csv	88	0.855528
NCA	CY25-05_1-#16.csv	89	0.854251
NCA	CY25-05_1-#16.csv	90	0.853244
NCA	CY25-05_1-#16.csv	91	0.852232
NCA	CY25-05_1-#16.csv	92	0.85101
NCA	CY25-05_1-#16.csv	93	0.85001
NCA	CY25-05_1-#16.csv	94	0.848903
NCA	CY25-05_1-#16.csv	95	0.847422
NCA	CY25-05_1-#16.csv	96	0.845688
NCA	CY25-05_1-#16.csv	97	0.844289
NCA	CY25-05_1-#16.csv	98	0.843039
NCA	CY25-05_1-#16.csv	99	0.84129
NCA	CY25-05_1-#16.csv	100	0.839835
NCA	CY25-05_1-#16.csv	101	0.838085
NCA	CY25-05_1-#16.csv	102	0.836638
NCA	CY25-05_1-#16.csv	103	0.835009
NCA	CY25-05_1-#16.csv	104	0.83334
NCA	CY25-05_1-#16.csv	105	0.831839
NCA	CY25-05_1-#16.csv	106	0.829814
NCA	CY25-05_1-#16.csv	107	0.828299
NCA	CY25-05_1-#16.csv	108	0.826499
NCA	CY25-05_1-#16.csv	109	0.82451
NCA	CY25-05_1-#16.csv	110	0.822703
NCA	CY25-05_1-#16.csv	111	0.82059
NCA	CY25-05_1-#16.csv	112	0.818722
NCA	CY25-05_1-#16.csv	113	0.816756
NCA	CY25-05_1-#16.csv	114	0.814869
NCA	CY25-05_1-#16.csv	115	0.81296
NCA	CY25-05_1-#16.csv	116	0.810878
NCA	CY25-05_1-#16.csv	117	0.809152
NCA	CY25-05_1-#16.csv	118	0.807307
NCA	CY25-05_1-#16.csv	119	0.805311
NCA	CY25-05_1-#16.csv	120	0.803342
NCA	CY25-05_1-#16.csv	121	0.801362
NCA	CY25-05_1-#16.csv	122	0.799389
NCA	CY25-05_1-#16.csv	123	0.797373
NCA	CY25-05_1-#16.csv	124	0.795593
NCA	CY25-05_1-#16.csv	125	0.793765
NCA	CY25-05_1-#16.csv	126	0.791764
NCA	CY25-05_1-#16.csv	127	0.790002
NCA	CY25-05_1-#16.csv	128	0.788005
NCA	CY25-05_1-#16.csv	129	0.786459
NCA	CY25-05_1-#16.csv	130	0.784566
NCA	CY25-05_1-#16.csv	131	0.78248
NCA	CY25-05_1-#16.csv	132	0.780542
NCA	CY25-05_1-#16.csv	133	0.778703
NCA	CY25-05_1-#16.csv	134	0.776966
NCA	CY25-05_1-#16.csv	135	0.774991
NCA	CY25-05_1-#16.csv	136	0.772953
NCA	CY25-05_1-#16.csv	137	0.770691
NCA	CY25-05_1-#16.csv	138	0.76852
NCA	CY25-05_1-#16.csv	139	0.766547
NCA	CY25-05_1-#16.csv	140	0.764306
NCA	CY25-05_1-#16.csv	141	0.762608
NCA	CY25-05_1-#16.csv	142	0.760206
NCA	CY25-05_1-#16.csv	143	0.757795
NCA	CY25-05_1-#16.csv	144	0.755651
NCA	CY25-05_1-#16.csv	145	0.75326
NCA	CY25-05_1-#16.csv	146	0.751074
NCA	CY25-05_1-#16.csv	147	0.748876
NCA	CY25-05_1-#16.csv	148	0.746567
NCA	CY25-05_1-#16.csv	149	0.744004
NCA	CY25-05_1-#16.csv	150	0.741604
NCA	CY25-05_1-#16.csv	151	0.739068
NCA	CY25-05_1-#16.csv	152	0.736968
NCA	CY25-05_1-#16.csv	153	0.734613
NCA	CY25-05_1-#16.csv	154	0.732147
NCA	CY25-05_1-#16.csv	155	0.729679
NCA	CY25-05_1-#16.csv	156	0.726757
NCA	CY25-05_1-#16.csv	157	0.724206
NCA	CY25-05_1-#16.csv	158	0.721771
NCA	CY25-05_1-#16.csv	159	0.719185
NCA	CY25-05_1-#16.csv	160	0.716624
NCA	CY25-05_1-#7.csv	0	0.931464
NCA	CY25-05_1-#7.csv	1	0.930982
NCA	CY25-05_1-#7.csv	2	0.930586
NCA	CY25-05_1-#7.csv	3	0.930032
NCA	CY25-05_1-#7.csv	4	0.929363
NCA	CY25-05_1-#7.csv	5	0.928453
NCA	CY25-05_1-#7.csv	6	0.927898
NCA	CY25-05_1-#7.csv	7	0.927268
NCA	CY25-05_1-#7.csv	8	0.926767
NCA	CY25-05_1-#7.csv	9	0.926019
NCA	CY25-05_1-#7.csv	10	0.925083
NCA	CY25-05_1-#7.csv	11	0.92442
NCA	CY25-05_1-#7.csv	12	0.923758
NCA	CY25-05_1-#7.csv	13	0.92224
NCA	CY25-05_1-#7.csv	14	0.92124
NCA	CY25-05_1-#7.csv	15	0.920495
NCA	CY25-05_1-#7.csv	16	0.919682
NCA	CY25-05_1-#7.csv	17	0.918706
NCA	CY25-05_1-#7.csv	18	0.917873
NCA	CY25-05_1-#7.csv	19	0.917172
NCA	CY25-05_1-#7.csv	20	0.91612
NCA	CY25-05_1-#7.csv	21	0.915213
NCA	CY25-05_1-#7.csv	22	0.914186
NCA	CY25-05_1-#7.csv	23	0.913292
NCA	CY25-05_1-#7.csv	24	0.912254
NCA	CY25-05_1-#7.csv	25	0.91139
NCA	CY25-05_1-#7.csv	26	0.910399
NCA	CY25-05_1-#7.csv	27	0.909581
NCA	CY25-05_1-#7.csv	28	0.908621
NCA	CY25-05_1-#7.csv	29	0.907718
NCA	CY25-05_1-#7.csv	30	0.906927
NCA	CY25-05_1-#7.csv	31	0.906047
NCA	CY25-05_1-#7.csv	32	0.905331
NCA	CY25-05_1-#7.csv	33	0.904511
NCA	CY25-05_1-#7.csv	34	0.903704
NCA	CY25-05_1-#7.csv	35	0.903104
NCA	CY25-05_1-#7.csv	36	0.902251
NCA	CY25-05_1-#7.csv	37	0.901491
NCA	CY25-05_1-#7.csv	38	0.900928
NCA	CY25-05_1-#7.csv	39	0.900245
NCA	CY25-05_1-#7.csv	40	0.899514
NCA	CY25-05_1-#7.csv	41	0.898865
NCA	CY25-05_1-#7.csv	42	0.898253
NCA	CY25-05_1-#7.csv	43	0.897664
NCA	CY25-05_1-#7.csv	44	0.896958
NCA	CY25-05_1-#7.csv	45	0.896354
NCA	CY25-05_1-#7.csv	46	0.895794
NCA	CY25-05_1-#7.csv	47	0.895092
NCA	CY25-05_1-#7.csv	48	0.894564
NCA	CY25-05_1-#7.csv	49	0.89394
NCA	CY25-05_1-#7.csv	50	0.893363
NCA	CY25-05_1-#7.csv	51	0.892753
NCA	CY25-05_1-#7.csv	52	0.892198
NCA	CY25-05_1-#7.csv	53	0.891601
NCA	CY25-05_1-#7.csv	54	0.89103
NCA	CY25-05_1-#7.csv	55	0.890448
NCA	CY25-05_1-#7.csv	56	0.889914
NCA	CY25-05_1-#7.csv	57	0.88932
NCA	CY25-05_1-#7.csv	58	0.888791
NCA	CY25-05_1-#7.csv	59	0.888254
NCA	CY25-05_1-#7.csv	60	0.887739
NCA	CY25-05_1-#7.csv	61	0.887192
NCA	CY25-05_1-#7.csv	62	0.886645
NCA	CY25-05_1-#7.csv	63	0.886068
NCA	CY25-05_1-#7.csv	64	0.885534
NCA	CY25-05_1-#7.csv	65	0.885044
NCA	CY25-05_1-#7.csv	66	0.884538
NCA	CY25-05_1-#7.csv	67	0.883938
NCA	CY25-05_1-#7.csv	68	0.88329
NCA	CY25-05_1-#7.csv	69	0.882654
NCA	CY25-05_1-#7.csv	70	0.882276
NCA	CY25-05_1-#7.csv	71	0.881743
NCA	CY25-05_1-#7.csv	72	0.881042
NCA	CY25-05_1-#7.csv	73	0.880362
NCA	CY25-05_1-#7.csv	74	0.880292
NCA	CY25-05_1-#7.csv	75	0.879473
NCA	CY25-05_1-#7.csv	76	0.878774
NCA	CY25-05_1-#7.csv	77	0.878256
NCA	CY25-05_1-#7.csv	78	0.87762
NCA	CY25-05_1-#7.csv	79	0.877105
NCA	CY25-05_1-#7.csv	80	0.876422
NCA	CY25-05_1-#7.csv	81	0.875646
NCA	CY25-05_1-#7.csv	82	0.875089
NCA	CY25-05_1-#7.csv	83	0.87446
NCA	CY25-05_1-#7.csv	84	0.873803
NCA	CY25-05_1-#7.csv	85	0.873088
NCA	CY25-05_1-#7.csv	86	0.872466
NCA	CY25-05_1-#7.csv	87	0.871847
NCA	CY25-05_1-#7.csv	88	0.871123
NCA	CY25-05_1-#7.csv	89	0.870403
NCA	CY25-05_1-#7.csv	90	0.869719
NCA	CY25-05_1-#7.csv	91	0.868879
NCA	CY25-05_1-#7.csv	92	0.868071
NCA	CY25-05_1-#7.csv	93	0.867223
NCA	CY25-05_1-#7.csv	94	0.866384
NCA	CY25-05_1-#7.csv	95	0.86556
NCA	CY25-05_1-#7.csv	96	0.864746
NCA	CY25-05_1-#7.csv	97	0.863951
NCA	CY25-05_1-#7.csv	98	0.863074
NCA	CY25-05_1-#7.csv	99	0.862292
NCA	CY25-05_1-#7.csv	100	0.861471
NCA	CY25-05_1-#7.csv	101	0.86057
NCA	CY25-05_1-#7.csv	102	0.859694
NCA	CY25-05_1-#7.csv	103	0.85884
NCA	CY25-05_1-#7.csv	104	0.857887
NCA	CY25-05_1-#7.csv	105	0.856823
NCA	CY25-05_1-#7.csv	106	0.855717
NCA	CY25-05_1-#7.csv	107	0.854684
NCA	CY25-05_1-#7.csv	108	0.853639
NCA	CY25-05_1-#7.csv	109	0.852389
NCA	CY25-05_1-#7.csv	110	0.851387
NCA	CY25-05_1-#7.csv	111	0.850091
NCA	CY25-05_1-#7.csv	112	0.848937
NCA	CY25-05_1-#7.csv	113	0.847643
NCA	CY25-05_1-#7.csv	114	0.846395
NCA	CY25-05_1-#7.csv	115	0.845175
NCA	CY25-05_1-#7.csv	116	0.843831
NCA	CY25-05_1-#7.csv	117	0.842646
NCA	CY25-05_1-#7.csv	118	0.841221
NCA	CY25-05_1-#7.csv	119	0.839886
NCA	CY25-05_1-#7.csv	120	0.838279
NCA	CY25-05_1-#7.csv	121	0.836891
NCA	CY25-05_1-#7.csv	122	0.835151
NCA	CY25-05_1-#7.csv	123	0.833485
NCA	CY25-05_1-#7.csv	124	0.83179
NCA	CY25-05_1-#7.csv	125	0.830164
NCA	CY25-05_1-#7.csv	126	0.828567
NCA	CY25-05_1-#7.csv	127	0.826771
NCA	CY25-05_1-#7.csv	128	0.825018
NCA	CY25-05_1-#7.csv	129	0.823298
NCA	CY25-05_1-#7.csv	130	0.821505
NCA	CY25-05_1-#7.csv	131	0.819714
NCA	CY25-05_1-#7.csv	132	0.817772
NCA	CY25-05_1-#7.csv	133	0.815815
NCA	CY25-05_1-#7.csv	134	0.813884
NCA	CY25-05_1-#7.csv	135	0.811728
NCA	CY25-05_1-#7.csv	136	0.809625
NCA	CY25-05_1-#7.csv	137	0.807778
NCA	CY25-05_1-#7.csv	138	0.805717
NCA	CY25-05_1-#7.csv	139	0.803589
NCA	CY25-05_1-#7.csv	140	0.801448
NCA	CY25-05_1-#7.csv	141	0.79925
NCA	CY25-05_1-#7.csv	142	0.797103
NCA	CY25-05_1-#7.csv	143	0.794791
NCA	CY25-05_1-#7.csv	144	0.792261
NCA	CY25-05_1-#7.csv	145	0.789907
NCA	CY25-05_1-#7.csv	146	0.787349
NCA	CY25-05_1-#7.csv	147	0.784807
NCA	CY25-05_1-#7.csv	148	0.782457
NCA	CY25-05_1-#7.csv	149	0.779906
NCA	CY25-05_1-#7.csv	150	0.777282
NCA	CY25-05_1-#7.csv	151	0.774952
NCA	CY25-05_1-#7.csv	152	0.772136
NCA	CY25-05_1-#7.csv	153	0.769398
NCA	CY25-05_1-#7.csv	154	0.766853
NCA	CY25-05_1-#7.csv	155	0.764494
NCA	CY25-05_1-#7.csv	156	0.761593
NCA	CY25-05_1-#7.csv	157	0.758712
NCA	CY25-05_1-#7.csv	158	0.755892
NCA	CY25-05_1-#7.csv	159	0.753192
NCA	CY25-05_1-#7.csv	160	0.750221
NCA	CY25-05_1-#7.csv	161	0.747313
NCA	CY25-05_1-#7.csv	162	0.744399
NCA	CY25-05_1-#7.csv	163	0.741497
NCA	CY25-05_1-#7.csv	164	0.738516
NCA	CY25-05_1-#7.csv	165	0.735426
NCA	CY25-05_1-#7.csv	166	0.732248
NCA	CY25-05_1-#7.csv	167	0.729173
NCA	CY25-05_1-#7.csv	168	0.726139
NCA	CY25-05_1-#7.csv	169	0.722884
NCA	CY25-05_1-#7.csv	170	0.719445
NCA	CY25-05_1-#7.csv	171	0.715947
NCA	CY25-05_1-#2.csv	0	0.927208
NCA	CY25-05_1-#2.csv	1	0.927253
NCA	CY25-05_1-#2.csv	2	0.927305
NCA	CY25-05_1-#2.csv	3	0.926961
NCA	CY25-05_1-#2.csv	4	0.926652
NCA	CY25-05_1-#2.csv	5	0.92628
NCA	CY25-05_1-#2.csv	6	0.925797
NCA	CY25-05_1-#2.csv	7	0.925099
NCA	CY25-05_1-#2.csv	8	0.924447
NCA	CY25-05_1-#2.csv	9	0.923706
NCA	CY25-05_1-#2.csv	10	0.923046
NCA	CY25-05_1-#2.csv	11	0.922285
NCA	CY25-05_1-#2.csv	12	0.92153
NCA	CY25-05_1-#2.csv	13	0.920638
NCA	CY25-05_1-#2.csv	14	0.919919
NCA	CY25-05_1-#2.csv	15	0.919078
NCA	CY25-05_1-#2.csv	16	0.918215
NCA	CY25-05_1-#2.csv	17	0.917468
NCA	CY25-05_1-#2.csv	18	0.916627
NCA	CY25-05_1-#2.csv	19	0.916038
NCA	CY25-05_1-#2.csv	20	0.914799
NCA	CY25-05_1-#2.csv	21	0.914047
NCA	CY25-05_1-#2.csv	22	0.913253
NCA	CY25-05_1-#2.csv	23	0.912227
NCA	CY25-05_1-#2.csv	24	0.911565
NCA	CY25-05_1-#2.csv	25	0.910713
NCA	CY25-05_1-#2.csv	26	0.909957
NCA	CY25-05_1-#2.csv	27	0.90923
NCA	CY25-05_1-#2.csv	28	0.908479
NCA	CY25-05_1-#2.csv	29	0.907667
NCA	CY25-05_1-#2.csv	30	0.906816
NCA	CY25-05_1-#2.csv	31	0.906089
NCA	CY25-05_1-#2.csv	32	0.905451
NCA	CY25-05_1-#2.csv	33	0.904678
NCA	CY25-05_1-#2.csv	34	0.903932
NCA	CY25-05_1-#2.csv	35	0.903161
NCA	CY25-05_1-#2.csv	36	0.902401
NCA	CY25-05_1-#2.csv	37	0.90156
NCA	CY25-05_1-#2.csv	38	0.901022
NCA	CY25-05_1-#2.csv	39	0.900295
NCA	CY25-05_1-#2.csv	40	0.89951
NCA	CY25-05_1-#2.csv	41	0.898793
NCA	CY25-05_1-#2.csv	42	0.89817
NCA	CY25-05_1-#2.csv	43	0.89746
NCA	CY25-05_1-#2.csv	44	0.896722
NCA	CY25-05_1-#2.csv	45	0.896206
NCA	CY25-05_1-#2.csv	46	0.895529
NCA	CY25-05_1-#2.csv	47	0.894792
NCA	CY25-05_1-#2.csv	48	0.894205
NCA	CY25-05_1-#2.csv	49	0.89354
NCA	CY25-05_1-#2.csv	50	0.89293
NCA	CY25-05_1-#2.csv	51	0.892315
NCA	CY25-05_1-#2.csv	52	0.891587
NCA	CY25-05_1-#2.csv	53	0.890999
NCA	CY25-05_1-#2.csv	54	0.890477
NCA	CY25-05_1-#2.csv	55	0.889832
NCA	CY25-05_1-#2.csv	56	0.88924
NCA	CY25-05_1-#2.csv	57	0.888576
NCA	CY25-05_1-#2.csv	58	0.887958
NCA	CY25-05_1-#2.csv	59	0.887296
NCA	CY25-05_1-#2.csv	60	0.886854
NCA	CY25-05_1-#2.csv	61	0.886166
NCA	CY25-05_1-#2.csv	62	0.885745
NCA	CY25-05_1-#2.csv	63	0.884794
NCA	CY25-05_1-#2.csv	64	0.884156
NCA	CY25-05_1-#2.csv	65	0.88386
NCA	CY25-05_1-#2.csv	66	0.88316
NCA	CY25-05_1-#2.csv	67	0.882466
NCA	CY25-05_1-#2.csv	68	0.881556
NCA	CY25-05_1-#2.csv	69	0.880747
NCA	CY25-05_1-#2.csv	70	0.880272
NCA	CY25-05_1-#2.csv	71	0.879837
NCA	CY25-05_1-#2.csv	72	0.879024
NCA	CY25-05_1-#2.csv	73	0.878364
NCA	CY25-05_1-#2.csv	74	0.877119
NCA	CY25-05_1-#2.csv	75	0.876625
NCA	CY25-05_1-#2.csv	76	0.875084
NCA	CY25-05_1-#2.csv	77	0.874368
NCA	CY25-05_1-#2.csv	78	0.873502
NCA	CY25-05_1-#2.csv	79	0.872776
NCA	CY25-05_1-#2.csv	80	0.871922
NCA	CY25-05_1-#2.csv	81	0.871071
NCA	CY25-05_1-#2.csv	82	0.87008
NCA	CY25-05_1-#2.csv	83	0.86932
NCA	CY25-05_1-#2.csv	84	0.868429
NCA	CY25-05_1-#2.csv	85	0.867513
NCA	CY25-05_1-#2.csv	86	0.866571
NCA	CY25-05_1-#2.csv	87	0.865698
NCA	CY25-05_1-#2.csv	88	0.864731
NCA	CY25-05_1-#2.csv	89	0.863599
NCA	CY25-05_1-#2.csv	90	0.862578
NCA	CY25-05_1-#2.csv	91	0.861735
NCA	CY25-05_1-#2.csv	92	0.860653
NCA	CY25-05_1-#2.csv	93	0.859558
NCA	CY25-05_1-#2.csv	94	0.858455
NCA	CY25-05_1-#2.csv	95	0.857294
NCA	CY25-05_1-#2.csv	96	0.856258
NCA	CY25-05_1-#2.csv	97	0.855058
NCA	CY25-05_1-#2.csv	98	0.853945
NCA	CY25-05_1-#2.csv	99	0.852851
NCA	CY25-05_1-#2.csv	100	0.851557
NCA	CY25-05_1-#2.csv	101	0.850349
NCA	CY25-05_1-#2.csv	102	0.849256
NCA	CY25-05_1-#2.csv	103	0.848046
NCA	CY25-05_1-#2.csv	104	0.846699
NCA	CY25-05_1-#2.csv	105	0.845666
NCA	CY25-05_1-#2.csv	106	0.844301
NCA	CY25-05_1-#2.csv	107	0.842892
NCA	CY25-05_1-#2.csv	108	0.841458
NCA	CY25-05_1-#2.csv	109	0.840035
NCA	CY25-05_1-#2.csv	110	0.838604
NCA	CY25-05_1-#2.csv	111	0.837448
NCA	CY25-05_1-#2.csv	112	0.836128
NCA	CY25-05_1-#2.csv	113	0.834749
NCA	CY25-05_1-#2.csv	114	0.833232
NCA	CY25-05_1-#2.csv	115	0.831976
NCA	CY25-05_1-#2.csv	116	0.830603
NCA	CY25-05_1-#2.csv	117	0.829168
NCA	CY25-05_1-#2.csv	118	0.827647
NCA	CY25-05_1-#2.csv	119	0.826258
NCA	CY25-05_1-#2.csv	120	0.824718
NCA	CY25-05_1-#2.csv	121	0.82313
NCA	CY25-05_1-#2.csv	122	0.821657
NCA	CY25-05_1-#2.csv	123	0.82
NCA	CY25-05_1-#2.csv	124	0.818646
NCA	CY25-05_1-#2.csv	125	0.8171
NCA	CY25-05_1-#2.csv	126	0.815493
NCA	CY25-05_1-#2.csv	127	0.813893
NCA	CY25-05_1-#2.csv	128	0.812278
NCA	CY25-05_1-#2.csv	129	0.810812
NCA	CY25-05_1-#2.csv	130	0.809242
NCA	CY25-05_1-#2.csv	131	0.807638
NCA	CY25-05_1-#2.csv	132	0.805977
NCA	CY25-05_1-#2.csv	133	0.804269
NCA	CY25-05_1-#2.csv	134	0.802467
NCA	CY25-05_1-#2.csv	135	0.8009
NCA	CY25-05_1-#2.csv	136	0.799193
NCA	CY25-05_1-#2.csv	137	0.797511
NCA	CY25-05_1-#2.csv	138	0.796467
NCA	CY25-05_1-#2.csv	139	0.794237
NCA	CY25-05_1-#2.csv	140	0.792286
NCA	CY25-05_1-#2.csv	141	0.790501
NCA	CY25-05_1-#2.csv	142	0.788728
NCA	CY25-05_1-#2.csv	143	0.786872
NCA	CY25-05_1-#2.csv	144	0.785037
NCA	CY25-05_1-#2.csv	145	0.78319
NCA	CY25-05_1-#2.csv	146	0.781379
NCA	CY25-05_1-#2.csv	147	0.779421
NCA	CY25-05_1-#2.csv	148	0.777491
NCA	CY25-05_1-#2.csv	149	0.775708
NCA	CY25-05_1-#2.csv	150	0.773779
NCA	CY25-05_1-#2.csv	151	0.772058
NCA	CY25-05_1-#2.csv	152	0.77002
NCA	CY25-05_1-#2.csv	153	0.768171
NCA	CY25-05_1-#2.csv	154	0.766098
NCA	CY25-05_1-#2.csv	155	0.764197
NCA	CY25-05_1-#2.csv	156	0.762215
NCA	CY25-05_1-#2.csv	157	0.760319
NCA	CY25-05_1-#2.csv	158	0.757996
NCA	CY25-05_1-#2.csv	159	0.755918
NCA	CY25-05_1-#2.csv	160	0.753822
NCA	CY25-05_1-#2.csv	161	0.751811
NCA	CY25-05_1-#2.csv	162	0.749649
NCA	CY25-05_1-#2.csv	163	0.747429
NCA	CY25-05_1-#2.csv	164	0.745307
NCA	CY25-05_1-#2.csv	165	0.742935
NCA	CY25-05_1-#2.csv	166	0.740843
NCA	CY25-05_1-#2.csv	167	0.738668
NCA	CY25-05_1-#2.csv	168	0.736314
NCA	CY25-05_1-#2.csv	169	0.734195
NCA	CY25-05_1-#2.csv	170	0.731941
NCA	CY25-05_1-#2.csv	171	0.729454
NCA	CY25-05_1-#2.csv	172	0.726919
NCA	CY25-05_1-#2.csv	173	0.724707
NCA	CY25-05_1-#2.csv	174	0.722468
NCA	CY25-05_1-#2.csv	175	0.720028
NCA	CY25-05_1-#2.csv	176	0.717527
NCA	CY25-05_1-#2.csv	177	0.714928
NCA	CY25-05_1-#6.csv	0	0.932432
NCA	CY25-05_1-#6.csv	1	0.932273
NCA	CY25-05_1-#6.csv	2	0.931933
NCA	CY25-05_1-#6.csv	3	0.931731
NCA	CY25-05_1-#6.csv	4	0.930994
NCA	CY25-05_1-#6.csv	5	0.93035
NCA	CY25-05_1-#6.csv	6	0.929761
NCA	CY25-05_1-#6.csv	7	0.929201
NCA	CY25-05_1-#6.csv	8	0.928457
NCA	CY25-05_1-#6.csv	9	0.927774
NCA	CY25-05_1-#6.csv	10	0.926865
NCA	CY25-05_1-#6.csv	11	0.926152
NCA	CY25-05_1-#6.csv	12	0.925279
NCA	CY25-05_1-#6.csv	13	0.924432
NCA	CY25-05_1-#6.csv	14	0.923658
NCA	CY25-05_1-#6.csv	15	0.922738
NCA	CY25-05_1-#6.csv	16	0.922078
NCA	CY25-05_1-#6.csv	17	0.92117
NCA	CY25-05_1-#6.csv	18	0.920211
NCA	CY25-05_1-#6.csv	19	0.919621
NCA	CY25-05_1-#6.csv	20	0.91859
NCA	CY25-05_1-#6.csv	21	0.917734
NCA	CY25-05_1-#6.csv	22	0.916875
NCA	CY25-05_1-#6.csv	23	0.916077
NCA	CY25-05_1-#6.csv	24	0.915214
NCA	CY25-05_1-#6.csv	25	0.914454
NCA	CY25-05_1-#6.csv	26	0.913613
NCA	CY25-05_1-#6.csv	27	0.912882
NCA	CY25-05_1-#6.csv	28	0.912079
NCA	CY25-05_1-#6.csv	29	0.911196
NCA	CY25-05_1-#6.csv	30	0.910435
NCA	CY25-05_1-#6.csv	31	0.909738
NCA	CY25-05_1-#6.csv	32	0.908914
NCA	CY25-05_1-#6.csv	33	0.908198
NCA	CY25-05_1-#6.csv	34	0.907493
NCA	CY25-05_1-#6.csv	35	0.907068
NCA	CY25-05_1-#6.csv	36	0.906182
NCA	CY25-05_1-#6.csv	37	0.905419
NCA	CY25-05_1-#6.csv	38	0.904693
NCA	CY25-05_1-#6.csv	39	0.903969
NCA	CY25-05_1-#6.csv	40	0.90331
NCA	CY25-05_1-#6.csv	41	0.902634
NCA	CY25-05_1-#6.csv	42	0.901931
NCA	CY25-05_1-#6.csv	43	0.901284
NCA	CY25-05_1-#6.csv	44	0.900574
NCA	CY25-05_1-#6.csv	45	0.899942
NCA	CY25-05_1-#6.csv	46	0.899265
NCA	CY25-05_1-#6.csv	47	0.898666
NCA	CY25-05_1-#6.csv	48	0.898099
NCA	CY25-05_1-#6.csv	49	0.897349
NCA	CY25-05_1-#6.csv	50	0.896858
NCA	CY25-05_1-#6.csv	51	0.896154
NCA	CY25-05_1-#6.csv	52	0.895685
NCA	CY25-05_1-#6.csv	53	0.895085
NCA	CY25-05_1-#6.csv	54	0.894476
NCA	CY25-05_1-#6.csv	55	0.893867
NCA	CY25-05_1-#6.csv	56	0.893366
NCA	CY25-05_1-#6.csv	57	0.892711
NCA	CY25-05_1-#6.csv	58	0.892157
NCA	CY25-05_1-#6.csv	59	0.891629
NCA	CY25-05_1-#6.csv	60	0.891097
NCA	CY25-05_1-#6.csv	61	0.890545
NCA	CY25-05_1-#6.csv	62	0.890099
NCA	CY25-05_1-#6.csv	63	0.88953
NCA	CY25-05_1-#6.csv	64	0.88895
NCA	CY25-05_1-#6.csv	65	0.88845
NCA	CY25-05_1-#6.csv	66	0.887972
NCA	CY25-05_1-#6.csv	67	0.887488
NCA	CY25-05_1-#6.csv	68	0.886869
NCA	CY25-05_1-#6.csv	69	0.886328
NCA	CY25-05_1-#6.csv	70	0.885899
NCA	CY25-05_1-#6.csv	71	0.88547
NCA	CY25-05_1-#6.csv	72	0.884992
NCA	CY25-05_1-#6.csv	73	0.884487
NCA	CY25-05_1-#6.csv	74	0.883847
NCA	CY25-05_1-#6.csv	75	0.883731
NCA	CY25-05_1-#6.csv	76	0.883122
NCA	CY25-05_1-#6.csv	77	0.882577
NCA	CY25-05_1-#6.csv	78	0.882047
NCA	CY25-05_1-#6.csv	79	0.881665
NCA	CY25-05_1-#6.csv	80	0.881231
NCA	CY25-05_1-#6.csv	81	0.8807
NCA	CY25-05_1-#6.csv	82	0.880215
NCA	CY25-05_1-#6.csv	83	0.879816
NCA	CY25-05_1-#6.csv	84	0.879233
NCA	CY25-05_1-#6.csv	85	0.878635
NCA	CY25-05_1-#6.csv	86	0.878245
NCA	CY25-05_1-#6.csv	87	0.877643
NCA	CY25-05_1-#6.csv	88	0.876978
NCA	CY25-05_1-#6.csv	89	0.876505
NCA	CY25-05_1-#6.csv	90	0.876019
NCA	CY25-05_1-#6.csv	91	0.875435
NCA	CY25-05_1-#6.csv	92	0.874463
NCA	CY25-05_1-#6.csv	93	0.873983
NCA	CY25-05_1-#6.csv	94	0.87329
NCA	CY25-05_1-#6.csv	95	0.872693
NCA	CY25-05_1-#6.csv	96	0.872142
NCA	CY25-05_1-#6.csv	97	0.87146
NCA	CY25-05_1-#6.csv	98	0.870802
NCA	CY25-05_1-#6.csv	99	0.870243
NCA	CY25-05_1-#6.csv	100	0.869547
NCA	CY25-05_1-#6.csv	101	0.868868
NCA	CY25-05_1-#6.csv	102	0.868255
NCA	CY25-05_1-#6.csv	103	0.867571
NCA	CY25-05_1-#6.csv	104	0.866739
NCA	CY25-05_1-#6.csv	105	0.866112
NCA	CY25-05_1-#6.csv	106	0.86525
NCA	CY25-05_1-#6.csv	107	0.86451
NCA	CY25-05_1-#6.csv	108	0.863735
NCA	CY25-05_1-#6.csv	109	0.862861
NCA	CY25-05_1-#6.csv	110	0.862037
NCA	CY25-05_1-#6.csv	111	0.861044
NCA	CY25-05_1-#6.csv	112	0.860228
NCA	CY25-05_1-#6.csv	113	0.859422
NCA	CY25-05_1-#6.csv	114	0.858441
NCA	CY25-05_1-#6.csv	115	0.857487
NCA	CY25-05_1-#6.csv	116	0.856496
NCA	CY25-05_1-#6.csv	117	0.855574
NCA	CY25-05_1-#6.csv	118	0.85448
NCA	CY25-05_1-#6.csv	119	0.853418
NCA	CY25-05_1-#6.csv	120	0.852386
NCA	CY25-05_1-#6.csv	121	0.851322
NCA	CY25-05_1-#6.csv	122	0.850234
NCA	CY25-05_1-#6.csv	123	0.849052
NCA	CY25-05_1-#6.csv	124	0.847895
NCA	CY25-05_1-#6.csv	125	0.846635
NCA	CY25-05_1-#6.csv	126	0.845428
NCA	CY25-05_1-#6.csv	127	0.844125
NCA	CY25-05_1-#6.csv	128	0.842865
NCA	CY25-05_1-#6.csv	129	0.841493
NCA	CY25-05_1-#6.csv	130	0.840084
NCA	CY25-05_1-#6.csv	131	0.838645
NCA	CY25-05_1-#6.csv	132	0.837252
NCA	CY25-05_1-#6.csv	133	0.83568
NCA	CY25-05_1-#6.csv	134	0.834225
NCA	CY25-05_1-#6.csv	135	0.8327
NCA	CY25-05_1-#6.csv	136	0.831085
NCA	CY25-05_1-#6.csv	137	0.829862
NCA	CY25-05_1-#6.csv	138	0.827758
NCA	CY25-05_1-#6.csv	139	0.826049
NCA	CY25-05_1-#6.csv	140	0.824419
NCA	CY25-05_1-#6.csv	141	0.822663
NCA	CY25-05_1-#6.csv	142	0.820857
NCA	CY25-05_1-#6.csv	143	0.819004
NCA	CY25-05_1-#6.csv	144	0.817194
NCA	CY25-05_1-#6.csv	145	0.815182
NCA	CY25-05_1-#6.csv	146	0.813377
NCA	CY25-05_1-#6.csv	147	0.811322
NCA	CY25-05_1-#6.csv	148	0.809319
NCA	CY25-05_1-#6.csv	149	0.807225
NCA	CY25-05_1-#6.csv	150	0.805239
NCA	CY25-05_1-#6.csv	151	0.803074
NCA	CY25-05_1-#6.csv	152	0.800913
NCA	CY25-05_1-#6.csv	153	0.798708
NCA	CY25-05_1-#6.csv	154	0.796513
NCA	CY25-05_1-#6.csv	155	0.794156
NCA	CY25-05_1-#6.csv	156	0.791903
NCA	CY25-05_1-#6.csv	157	0.789595
NCA	CY25-05_1-#6.csv	158	0.787149
NCA	CY25-05_1-#6.csv	159	0.784733
NCA	CY25-05_1-#6.csv	160	0.78219
NCA	CY25-05_1-#6.csv	161	0.779676
NCA	CY25-05_1-#6.csv	162	0.777163
NCA	CY25-05_1-#6.csv	163	0.774674
NCA	CY25-05_1-#6.csv	164	0.771881
NCA	CY25-05_1-#6.csv	165	0.768991
NCA	CY25-05_1-#6.csv	166	0.766144
NCA	CY25-05_1-#6.csv	167	0.763118
NCA	CY25-05_1-#6.csv	168	0.760122
NCA	CY25-05_1-#6.csv	169	0.757082
NCA	CY25-05_1-#6.csv	170	0.753844
NCA	CY25-05_1-#6.csv	171	0.750547
NCA	CY25-05_1-#6.csv	172	0.747235
NCA	CY25-05_1-#6.csv	173	0.744103
NCA	CY25-05_1-#6.csv	174	0.740816
NCA	CY25-05_1-#6.csv	175	0.737205
NCA	CY25-05_1-#6.csv	176	0.733664
NCA	CY25-05_1-#6.csv	177	0.730041
NCA	CY25-05_1-#6.csv	178	0.726374
NCA	CY25-05_1-#6.csv	179	0.722613
NCA	CY25-05_1-#6.csv	180	0.718904
NCA	CY25-05_1-#6.csv	181	0.71492
NCA	CY25-05_1-#18.csv	0	0.931279
NCA	CY25-05_1-#18.csv	1	0.931891
NCA	CY25-05_1-#18.csv	2	0.931345
NCA	CY25-05_1-#18.csv	3	0.930575
NCA	CY25-05_1-#18.csv	4	0.930186
NCA	CY25-05_1-#18.csv	5	0.929593
NCA	CY25-05_1-#18.csv	6	0.928907
NCA	CY25-05_1-#18.csv	7	0.928319
NCA	CY25-05_1-#18.csv	8	0.927305
NCA	CY25-05_1-#18.csv	9	0.92636
NCA	CY25-05_1-#18.csv	10	0.925506
NCA	CY25-05_1-#18.csv	11	0.924417
NCA	CY25-05_1-#18.csv	12	0.923589
NCA	CY25-05_1-#18.csv	13	0.922114
NCA	CY25-05_1-#18.csv	14	0.921245
NCA	CY25-05_1-#18.csv	15	0.919937
NCA	CY25-05_1-#18.csv	16	0.918816
NCA	CY25-05_1-#18.csv	17	0.917675
NCA	CY25-05_1-#18.csv	18	0.916322
NCA	CY25-05_1-#18.csv	19	0.915234
NCA	CY25-05_1-#18.csv	20	0.913891
NCA	CY25-05_1-#18.csv	21	0.912758
NCA	CY25-05_1-#18.csv	22	0.911548
NCA	CY25-05_1-#18.csv	23	0.91017
NCA	CY25-05_1-#18.csv	24	0.908954
NCA	CY25-05_1-#18.csv	25	0.907884
NCA	CY25-05_1-#18.csv	26	0.906624
NCA	CY25-05_1-#18.csv	27	0.90546
NCA	CY25-05_1-#18.csv	28	0.904121
NCA	CY25-05_1-#18.csv	29	0.902718
NCA	CY25-05_1-#18.csv	30	0.901429
NCA	CY25-05_1-#18.csv	31	0.900134
NCA	CY25-05_1-#18.csv	32	0.89884
NCA	CY25-05_1-#18.csv	33	0.89764
NCA	CY25-05_1-#18.csv	34	0.896423
NCA	CY25-05_1-#18.csv	35	0.895411
NCA	CY25-05_1-#18.csv	36	0.894331
NCA	CY25-05_1-#18.csv	37	0.893226
NCA	CY25-05_1-#18.csv	38	0.892099
NCA	CY25-05_1-#18.csv	39	0.891158
NCA	CY25-05_1-#18.csv	40	0.890081
NCA	CY25-05_1-#18.csv	41	0.889059
NCA	CY25-05_1-#18.csv	42	0.88804
NCA	CY25-05_1-#18.csv	43	0.887044
NCA	CY25-05_1-#18.csv	44	0.88604
NCA	CY25-05_1-#18.csv	45	0.885206
NCA	CY25-05_1-#18.csv	46	0.884287
NCA	CY25-05_1-#18.csv	47	0.883433
NCA	CY25-05_1-#18.csv	48	0.882558
NCA	CY25-05_1-#18.csv	49	0.881767
NCA	CY25-05_1-#18.csv	50	0.881028
NCA	CY25-05_1-#18.csv	51	0.880274
NCA	CY25-05_1-#18.csv	52	0.879451
NCA	CY25-05_1-#18.csv	53	0.878805
NCA	CY25-05_1-#18.csv	54	0.878178
NCA	CY25-05_1-#18.csv	55	0.877371
NCA	CY25-05_1-#18.csv	56	0.876807
NCA	CY25-05_1-#18.csv	57	0.876052
NCA	CY25-05_1-#18.csv	58	0.875445
NCA	CY25-05_1-#18.csv	59	0.87488
NCA	CY25-05_1-#18.csv	60	0.874252
NCA	CY25-05_1-#18.csv	61	0.873901
NCA	CY25-05_1-#18.csv	62	0.873115
NCA	CY25-05_1-#18.csv	63	0.872615
NCA	CY25-05_1-#18.csv	64	0.872188
NCA	CY25-05_1-#18.csv	65	0.871767
NCA	CY25-05_1-#18.csv	66	0.871249
NCA	CY25-05_1-#18.csv	67	0.870756
NCA	CY25-05_1-#18.csv	68	0.870012
NCA	CY25-05_1-#18.csv	69	0.869532
NCA	CY25-05_1-#18.csv	70	0.869177
NCA	CY25-05_1-#18.csv	71	0.868842
NCA	CY25-05_1-#18.csv	72	0.868257
NCA	CY25-05_1-#18.csv	73	0.867781
NCA	CY25-05_1-#18.csv	74	0.866985
NCA	CY25-05_1-#18.csv	75	0.866551
NCA	CY25-05_1-#18.csv	76	0.86578
NCA	CY25-05_1-#18.csv	77	0.865264
NCA	CY25-05_1-#18.csv	78	0.864768
NCA	CY25-05_1-#18.csv	79	0.864294
NCA	CY25-05_1-#18.csv	80	0.863818
NCA	CY25-05_1-#18.csv	81	0.863331
NCA	CY25-05_1-#18.csv	82	0.862785
NCA	CY25-05_1-#18.csv	83	0.862371
NCA	CY25-05_1-#18.csv	84	0.861883
NCA	CY25-05_1-#18.csv	85	0.861478
NCA	CY25-05_1-#18.csv	86	0.861002
NCA	CY25-05_1-#18.csv	87	0.860606
NCA	CY25-05_1-#18.csv	88	0.860027
NCA	CY25-05_1-#18.csv	89	0.859516
NCA	CY25-05_1-#18.csv	90	0.858895
NCA	CY25-05_1-#18.csv	91	0.858335
NCA	CY25-05_1-#18.csv	92	0.857967
NCA	CY25-05_1-#18.csv	93	0.857367
NCA	CY25-05_1-#18.csv	94	0.856768
NCA	CY25-05_1-#18.csv	95	0.856178
NCA	CY25-05_1-#18.csv	96	0.855561
NCA	CY25-05_1-#18.csv	97	0.855028
NCA	CY25-05_1-#18.csv	98	0.85429
NCA	CY25-05_1-#18.csv	99	0.853731
NCA	CY25-05_1-#18.csv	100	0.853099
NCA	CY25-05_1-#18.csv	101	0.852524
NCA	CY25-05_1-#18.csv	102	0.851903
NCA	CY25-05_1-#18.csv	103	0.851284
NCA	CY25-05_1-#18.csv	104	0.850686
NCA	CY25-05_1-#18.csv	105	0.849917
NCA	CY25-05_1-#18.csv	106	0.849116
NCA	CY25-05_1-#18.csv	107	0.848356
NCA	CY25-05_1-#18.csv	108	0.847566
NCA	CY25-05_1-#18.csv	109	0.846698
NCA	CY25-05_1-#18.csv	110	0.845926
NCA	CY25-05_1-#18.csv	111	0.845033
NCA	CY25-05_1-#18.csv	112	0.844127
NCA	CY25-05_1-#18.csv	113	0.843163
NCA	CY25-05_1-#18.csv	114	0.842292
NCA	CY25-05_1-#18.csv	115	0.841457
NCA	CY25-05_1-#18.csv	116	0.840163
NCA	CY25-05_1-#18.csv	117	0.839199
NCA	CY25-05_1-#18.csv	118	0.838272
NCA	CY25-05_1-#18.csv	119	0.837273
NCA	CY25-05_1-#18.csv	120	0.83639
NCA	CY25-05_1-#18.csv	121	0.834915
NCA	CY25-05_1-#18.csv	122	0.833695
NCA	CY25-05_1-#18.csv	123	0.832441
NCA	CY25-05_1-#18.csv	124	0.831166
NCA	CY25-05_1-#18.csv	125	0.83001
NCA	CY25-05_1-#18.csv	126	0.828743
NCA	CY25-05_1-#18.csv	127	0.827553
NCA	CY25-05_1-#18.csv	128	0.826147
NCA	CY25-05_1-#18.csv	129	0.825046
NCA	CY25-05_1-#18.csv	130	0.823817
NCA	CY25-05_1-#18.csv	131	0.822463
NCA	CY25-05_1-#18.csv	132	0.821201
NCA	CY25-05_1-#18.csv	133	0.819838
NCA	CY25-05_1-#18.csv	134	0.818487
NCA	CY25-05_1-#18.csv	135	0.817327
NCA	CY25-05_1-#18.csv	136	0.815801
NCA	CY25-05_1-#18.csv	137	0.814516
NCA	CY25-05_1-#18.csv	138	0.813107
NCA	CY25-05_1-#18.csv	139	0.81178
NCA	CY25-05_1-#18.csv	140	0.810449
NCA	CY25-05_1-#18.csv	141	0.809071
NCA	CY25-05_1-#18.csv	142	0.807579
NCA	CY25-05_1-#18.csv	143	0.806175
NCA	CY25-05_1-#18.csv	144	0.804683
NCA	CY25-05_1-#18.csv	145	0.803326
NCA	CY25-05_1-#18.csv	146	0.80177
NCA	CY25-05_1-#18.csv	147	0.800243
NCA	CY25-05_1-#18.csv	148	0.79896
NCA	CY25-05_1-#18.csv	149	0.797374
NCA	CY25-05_1-#18.csv	150	0.795746
NCA	CY25-05_1-#18.csv	151	0.79386
NCA	CY25-05_1-#18.csv	152	0.792108
NCA	CY25-05_1-#18.csv	153	0.790213
NCA	CY25-05_1-#18.csv	154	0.788441
NCA	CY25-05_1-#18.csv	155	0.786484
NCA	CY25-05_1-#18.csv	156	0.784736
[truncated: 56,431 more rows]

## Sheet: Figure 2b
Figure 2b
bat_num	cycle	capacity
1	1	1.89407
1	2	1.88851
1	3	1.88314
1	4	1.87796
1	5	1.87297
1	6	1.86818
1	7	1.86358
1	8	1.85919
1	9	1.855
1	10	1.85101
1	11	1.84723
1	12	1.84366
1	13	1.84026
1	14	1.837
1	15	1.83383
1	16	1.83071
1	17	1.82762
1	18	1.82451
1	19	1.82138
1	20	1.8182
1	21	1.81494
1	22	1.81161
1	23	1.80825
1	24	1.80495
1	25	1.80177
1	26	1.79881
1	27	1.7961
1	28	1.79362
1	29	1.79131
1	30	1.7891
1	31	1.78694
1	32	1.78478
1	33	1.7826
1	34	1.78039
1	35	1.77814
1	36	1.77583
1	37	1.77346
1	38	1.77105
1	39	1.76862
1	40	1.76622
1	41	1.76385
1	42	1.76155
1	43	1.7593
1	44	1.75712
1	45	1.75498
1	46	1.75287
1	47	1.75081
1	48	1.7488
1	49	1.74685
1	50	1.74497
1	51	1.74319
1	52	1.74152
1	53	1.73993
1	54	1.73841
1	55	1.73694
1	56	1.73549
1	57	1.73404
1	58	1.73253
1	59	1.73091
1	60	1.72911
1	61	1.72708
1	62	1.72478
1	63	1.72227
1	64	1.71962
1	65	1.71692
1	66	1.71424
1	67	1.71164
1	68	1.70913
1	69	1.70667
1	70	1.70424
1	71	1.70182
1	72	1.69938
1	73	1.69694
1	74	1.69448
1	75	1.69201
1	76	1.68953
1	77	1.68704
1	78	1.68457
1	79	1.68214
1	80	1.67977
1	81	1.67748
1	82	1.67528
1	83	1.67314
1	84	1.671
1	85	1.66883
1	86	1.66656
1	87	1.66417
1	88	1.66169
1	89	1.65917
1	90	1.65666
1	91	1.65421
1	92	1.65184
1	93	1.64953
1	94	1.64723
1	95	1.64487
1	96	1.64242
1	97	1.63982
1	98	1.63708
1	99	1.63419
1	100	1.63115
1	101	1.62798
1	102	1.62468
1	103	1.62127
1	104	1.6178
1	105	1.61428
1	106	1.61075
1	107	1.60724
1	108	1.60378
1	109	1.60038
1	110	1.59708
1	111	1.59388
1	112	1.59081
1	113	1.58784
1	114	1.58495
1	115	1.58209
1	116	1.57924
1	117	1.57639
1	118	1.57358
1	119	1.57087
1	120	1.56832
1	121	1.56599
1	122	1.56392
1	123	1.56206
1	124	1.56035
1	125	1.5587
1	126	1.55705
1	127	1.55535
1	128	1.55357
1	129	1.55174
1	130	1.54986
1	131	1.54792
1	132	1.54595
1	133	1.54397
1	134	1.54204
1	135	1.54019
1	136	1.53846
1	137	1.53688
1	138	1.53542
1	139	1.53402
1	140	1.53265
1	141	1.53125
1	142	1.5298
1	143	1.52831
1	144	1.52684
1	145	1.52544
1	146	1.52415
1	147	1.523
1	148	1.52195
1	149	1.52096
1	150	1.51997
1	151	1.51893
1	152	1.5178
1	153	1.51658
1	154	1.5153
1	155	1.51397
1	156	1.51262
1	157	1.51125
1	158	1.5099
1	159	1.50858
1	160	1.50733
1	161	1.50616
1	162	1.50508
1	163	1.50404
1	164	1.50297
1	165	1.50179
1	166	1.50043
1	167	1.49885
1	168	1.49708
1	169	1.49521
1	170	1.49329
1	171	1.49141
1	172	1.48962
1	173	1.48794
1	174	1.48636
1	175	1.4849
1	176	1.48354
1	177	1.4823
1	178	1.48113
1	179	1.47998
1	180	1.4788
1	181	1.47756
1	182	1.47623
1	183	1.47483
1	184	1.47341
1	185	1.47203
1	186	1.47074
1	187	1.46957
1	188	1.4685
1	189	1.46749
1	190	1.46653
1	191	1.46557
1	192	1.46458
1	193	1.46354
1	194	1.46245
1	195	1.46127
1	196	1.46001
1	197	1.45864
1	198	1.45715
1	199	1.45554
1	200	1.45381
1	201	1.45193
1	202	1.44993
1	203	1.44783
1	204	1.44571
1	205	1.44361
1	206	1.4416
1	207	1.43971
1	208	1.4379
1	209	1.43609
1	210	1.43423
1	211	1.43224
1	212	1.43008
1	213	1.4278
1	214	1.42546
1	215	1.42314
1	216	1.42091
1	217	1.41881
1	218	1.41683
1	219	1.41494
1	220	1.41313
1	221	1.41135
1	222	1.40959
1	223	1.40783
1	224	1.40606
1	225	1.40426
1	226	1.40243
1	227	1.40056
1	228	1.39863
1	229	1.39664
1	230	1.39458
1	231	1.39244
1	232	1.39024
1	233	1.38801
1	234	1.38583
1	235	1.38376
1	236	1.38185
1	237	1.38016
1	238	1.37861
1	239	1.37711
1	240	1.37559
1	241	1.37394
1	242	1.3721
1	243	1.37014
1	244	1.36813
1	245	1.36617
1	246	1.36432
1	247	1.36265
1	248	1.3611
1	249	1.35958
1	250	1.358
1	251	1.35628
1	252	1.35437
1	253	1.35236
1	254	1.35038
1	255	1.34856
1	256	1.34703
1	257	1.34589
1	258	1.3451
1	259	1.34456
1	260	1.34421
1	261	1.34395
1	262	1.34371
1	263	1.34339
1	264	1.3429
1	265	1.34216
1	266	1.34107
1	267	1.33959
1	268	1.33785
1	269	1.33603
1	270	1.33431
1	271	1.33288
1	272	1.33185
1	273	1.33107
1	274	1.33035
1	275	1.32949
1	276	1.32828
1	277	1.32658
1	278	1.32458
1	279	1.32253
1	280	1.32066
1	281	1.31923
1	282	1.3184
1	283	1.31808
1	284	1.31806
1	285	1.31816
1	286	1.31819
1	287	1.31802
1	288	1.31779
1	289	1.31768
1	290	1.31789
1	291	1.3186
1	292	1.31991
1	293	1.32149
1	294	1.32294
1	295	1.32383
1	296	1.32374
1	297	1.32241
1	298	1.32028
1	299	1.31793
1	300	1.31594
1	301	1.3149
1	302	1.3152
1	303	1.31644
1	304	1.31803
1	305	1.31938
1	306	1.3199
1	307	1.3192
1	308	1.31772
1	309	1.31611
1	310	1.315
1	311	1.31505
1	312	1.31667
1	313	1.31937
1	314	1.32243
1	315	1.32514
1	316	1.32677
1	317	1.3268
1	318	1.32556
1	319	1.32355
1	320	1.32129
1	321	1.31929
1	322	1.31795
1	323	1.31722
1	324	1.31693
1	325	1.31692
1	326	1.31702
1	327	1.31708
1	328	1.31701
1	329	1.31674
1	330	1.3162
1	331	1.31531
1	332	1.31401
1	333	1.31235
1	334	1.31035
1	335	1.30808
1	336	1.30558
1	337	1.3029
1	338	1.30016
1	339	1.29746
1	340	1.29493
1	341	1.29268
1	342	1.29075
1	343	1.28895
1	344	1.28698
1	345	1.28459
1	346	1.28149
1	347	1.27749
1	348	1.27276
1	349	1.26756
1	350	1.26213
1	351	1.25674
1	352	1.25159
1	353	1.24677
1	354	1.24232
1	355	1.2383
1	356	1.23474
1	357	1.23167
1	358	1.22892
1	359	1.22633
1	360	1.22372
1	361	1.2209
1	362	1.21773
1	363	1.21428
1	364	1.21064
1	365	1.2069
1	366	1.20316
1	367	1.19953
1	368	1.1961
1	369	1.19296
1	370	1.19022
1	371	1.18797
2	1	1.87518
2	2	1.87247
2	3	1.86981
2	4	1.8672
2	5	1.86465
2	6	1.86216
2	7	1.85973
2	8	1.85736
2	9	1.85505
2	10	1.85281
2	11	1.85063
2	12	1.84852
2	13	1.84644
2	14	1.84434
2	15	1.8422
2	16	1.83997
2	17	1.83763
2	18	1.83522
2	19	1.8328
2	20	1.83044
2	21	1.82821
2	22	1.82613
2	23	1.82418
2	24	1.8223
2	25	1.82044
2	26	1.81854
2	27	1.81656
2	28	1.81451
2	29	1.8124
2	30	1.81024
2	31	1.80805
2	32	1.80584
2	33	1.80362
2	34	1.80137
2	35	1.79909
2	36	1.79677
2	37	1.79441
2	38	1.79199
2	39	1.78951
2	40	1.78695
2	41	1.7843
2	42	1.78156
2	43	1.77877
2	44	1.776
2	45	1.7733
2	46	1.77073
2	47	1.76833
2	48	1.76607
2	49	1.76392
2	50	1.76184
2	51	1.75977
2	52	1.75769
2	53	1.75559
2	54	1.75347
2	55	1.75134
2	56	1.74918
2	57	1.74701
2	58	1.74484
2	59	1.74267
2	60	1.74051
2	61	1.73838
2	62	1.73627
2	63	1.73418
2	64	1.73209
2	65	1.72999
2	66	1.72787
2	67	1.72571
2	68	1.72355
2	69	1.72141
2	70	1.71931
2	71	1.71728
2	72	1.71535
2	73	1.71348
2	74	1.71165
2	75	1.70981
2	76	1.70793
2	77	1.70599
2	78	1.70398
2	79	1.70189
2	80	1.69972
2	81	1.69747
2	82	1.69515
2	83	1.69282
2	84	1.69056
2	85	1.68842
2	86	1.6865
2	87	1.68482
2	88	1.68329
2	89	1.68179
2	90	1.6802
2	91	1.67838
2	92	1.67625
2	93	1.6739
2	94	1.67145
2	95	1.669
2	96	1.6667
2	97	1.66462
2	98	1.66274
2	99	1.66101
2	100	1.65938
2	101	1.65779
2	102	1.65619
2	103	1.65457
2	104	1.6529
2	105	1.65115
2	106	1.64932
2	107	1.6474
2	108	1.64546
2	109	1.64357
2	110	1.64184
2	111	1.64034
2	112	1.63912
2	113	1.6381
2	114	1.63715
2	115	1.63615
2	116	1.63497
2	117	1.63354
2	118	1.6319
2	119	1.63017
2	120	1.62844
2	121	1.62682
2	122	1.62539
2	123	1.62413
2	124	1.62302
2	125	1.62204
2	126	1.62115
2	127	1.62033
2	128	1.61951
2	129	1.61863
2	130	1.61761
2	131	1.6164
2	132	1.61494
2	133	1.61329
2	134	1.61153
2	135	1.60975
2	136	1.60802
2	137	1.60641
2	138	1.60491
2	139	1.60352
2	140	1.60222
2	141	1.601
2	142	1.59984
2	143	1.59868
2	144	1.59748
2	145	1.59616
2	146	1.59469
2	147	1.59302
2	148	1.59119
2	149	1.58926
2	150	1.58729
2	151	1.58533
2	152	1.58344
2	153	1.58157
2	154	1.5797
2	155	1.57778
2	156	1.57576
2	157	1.57361
2	158	1.57136
2	159	1.56904
2	160	1.56669
2	161	1.56434
2	162	1.56203
2	163	1.55979
2	164	1.55766
2	165	1.55566
2	166	1.55383
2	167	1.5522
2	168	1.55073
2	169	1.54942
2	170	1.54822
2	171	1.54711
2	172	1.54606
2	173	1.54505
2	174	1.54407
2	175	1.5431
2	176	1.54212
2	177	1.54112
2	178	1.54007
2	179	1.53897
2	180	1.53781
2	181	1.53657
2	182	1.53524
2	183	1.53384
2	184	1.53238
2	185	1.53089
2	186	1.52938
2	187	1.52788
2	188	1.52639
2	189	1.52493
2	190	1.52353
2	191	1.52219
2	192	1.52093
2	193	1.51971
2	194	1.5185
2	195	1.51725
2	196	1.51593
2	197	1.51451
2	198	1.51301
2	199	1.51146
2	200	1.5099
2	201	1.50835
2	202	1.50683
2	203	1.50532
2	204	1.50376
2	205	1.50211
2	206	1.50033
2	207	1.49839
2	208	1.49632
2	209	1.4942
2	210	1.49206
2	211	1.48998
2	212	1.48798
2	213	1.48603
2	214	1.48408
2	215	1.48207
2	216	1.47994
2	217	1.47766
2	218	1.47527
2	219	1.47283
2	220	1.47041
2	221	1.46807
2	222	1.46586
2	223	1.46373
2	224	1.46163
2	225	1.45951
2	226	1.4573
2	227	1.45497
2	228	1.45253
2	229	1.45003
2	230	1.44751
2	231	1.44499
2	232	1.44251
2	233	1.44004
2	234	1.43752
2	235	1.43491
2	236	1.43215
2	237	1.42922
2	238	1.42608
2	239	1.42274
2	240	1.41919
2	241	1.41541
2	242	1.41142
2	243	1.40731
2	244	1.40321
2	245	1.39923
2	246	1.39548
2	247	1.39205
2	248	1.38884
2	249	1.38572
2	250	1.38255
2	251	1.37919
2	252	1.37556
2	253	1.37172
2	254	1.36776
2	255	1.36379
2	256	1.35991
2	257	1.35621
2	258	1.3527
2	259	1.34937
2	260	1.34624
2	261	1.34329
2	262	1.34052
2	263	1.33783
2	264	1.33513
2	265	1.33232
2	266	1.32931
2	267	1.32602
2	268	1.32252
2	269	1.31892
2	270	1.3153
2	271	1.31176
2	272	1.30836
2	273	1.30502
2	274	1.30161
2	275	1.298
2	276	1.29408
2	277	1.28975
2	278	1.28512
2	279	1.28035
2	280	1.27558
2	281	1.27095
2	282	1.26658
2	283	1.26234
2	284	1.25809
2	285	1.25366
2	286	1.24891
2	287	1.24375
2	288	1.23841
2	289	1.2332
2	290	1.22843
2	291	1.22441
2	292	1.22135
2	293	1.21914
2	294	1.21755
2	295	1.21636
2	296	1.21536
2	297	1.21435
2	298	1.21331
2	299	1.21224
2	300	1.21112
2	301	1.20996
2	302	1.20876
2	303	1.20747
2	304	1.20606
2	305	1.20449
2	306	1.20273
2	307	1.20073
2	308	1.19845
2	309	1.19586
2	310	1.19293
2	311	1.1896
3	1	1.88959
3	2	1.88852
3	3	1.88699
3	4	1.88508
3	5	1.88289
3	6	1.88051
3	7	1.87804
3	8	1.87556
3	9	1.87317
3	10	1.87096
3	11	1.86901
3	12	1.8674
3	13	1.86602
3	14	1.86475
3	15	1.86346
3	16	1.86203
3	17	1.86036
3	18	1.85846
3	19	1.85639
3	20	1.8542
3	21	1.85193
3	22	1.84964
3	23	1.84734
3	24	1.84503
3	25	1.84272
3	26	1.84042
3	27	1.83814
3	28	1.83584
3	29	1.83349
3	30	1.83107
3	31	1.82853
3	32	1.82586
3	33	1.82312
3	34	1.82038
3	35	1.81771
3	36	1.81519
3	37	1.81287
3	38	1.81072
3	39	1.80869
3	40	1.80673
3	41	1.80477
3	42	1.80279
3	43	1.80077
3	44	1.79871
3	45	1.79662
3	46	1.79448
3	47	1.79232
3	48	1.79016
3	49	1.78802
3	50	1.78597
3	51	1.78401
3	52	1.78219
3	53	1.78048
3	54	1.77884
3	55	1.77724
3	56	1.77566
3	57	1.77405
3	58	1.77238
3	59	1.77063
3	60	1.76875
3	61	1.76671
3	62	1.76451
3	63	1.76219
3	64	1.75983
3	65	1.75752
3	66	1.75533
3	67	1.7533
3	68	1.75137
3	69	1.74942
3	70	1.74736
3	71	1.74509
3	72	1.74252
3	73	1.73977
3	74	1.73697
3	75	1.73426
3	76	1.73176
3	77	1.72959
3	78	1.7277
3	79	1.72604
3	80	1.72454
3	81	1.72312
3	82	1.72173
3	83	1.72034
3	84	1.7189
3	85	1.7174
3	86	1.71581
3	87	1.71409
3	88	1.71226
3	89	1.71031
3	90	1.70825
3	91	1.70608
3	92	1.70383
3	93	1.70154
3	94	1.69928
3	95	1.69712
3	96	1.69511
3	97	1.6933
3	98	1.6916
3	99	1.6899
3	100	1.6881
3	101	1.68609
3	102	1.68378
3	103	1.68126
3	104	1.67862
3	105	1.67596
3	106	1.6734
3	107	1.67101
3	108	1.66878
3	109	1.66669
3	110	1.6647
3	111	1.66278
3	112	1.66088
3	113	1.65891
3	114	1.65676
3	115	1.65433
3	116	1.65151
3	117	1.64822
3	118	1.64458
3	119	1.64073
3	120	1.6368
3	121	1.63294
3	122	1.62927
3	123	1.62579
3	124	1.62251
3	125	1.61939
3	126	1.61643
3	127	1.6136
3	128	1.61082
3	129	1.60801
3	130	1.60507
3	131	1.60192
3	132	1.59849
3	133	1.59491
3	134	1.59131
3	135	1.58784
3	136	1.58464
3	137	1.58181
3	138	1.57923
3	139	1.57674
3	140	1.57418
3	141	1.57138
3	142	1.56823
3	143	1.56483
3	144	1.56134
3	145	1.55792
3	146	1.55472
3	147	1.55186
3	148	1.54927
3	149	1.54686
3	150	1.54451
3	151	1.54214
3	152	1.53963
3	153	1.53694
3	154	1.53401
3	155	1.5308
3	156	1.52724
3	157	1.52333
3	158	1.51917
3	159	1.51492
3	160	1.51071
3	161	1.5067
3	162	1.50299
3	163	1.49956
3	164	1.49633
3	165	1.49325
3	166	1.49025
3	167	1.48728
3	168	1.48432
3	169	1.48137
3	170	1.47843
3	171	1.4755
3	172	1.47258
3	173	1.46971
3	174	1.46691
3	175	1.46423
3	176	1.46168
3	177	1.45931
3	178	1.45704
3	179	1.45482
3	180	1.45258
3	181	1.45025
3	182	1.44777
3	183	1.44513
3	184	1.44229
3	185	1.43924
3	186	1.43598
3	187	1.43249
3	188	1.42888
3	189	1.42527
3	190	1.42177
3	191	1.41849
3	192	1.41553
3	193	1.41282
3	194	1.41026
3	195	1.40775
3	196	1.4052
3	197	1.40253
3	198	1.39977
3	199	1.39697
3	200	1.39416
3	201	1.39142
3	202	1.38877
3	203	1.38625
3	204	1.38389
3	205	1.38173
3	206	1.37979
3	207	1.37809
3	208	1.37657
3	209	1.37516
3	210	1.37377
3	211	1.37234
3	212	1.3708
3	213	1.36913
3	214	1.36735
3	215	1.36545
3	216	1.36343
3	217	1.3613
3	218	1.35906
3	219	1.3567
3	220	1.35423
3	221	1.35166
3	222	1.34898
3	223	1.34619
3	224	1.3433
3	225	1.34031
3	226	1.33722
3	227	1.33403
3	228	1.3308
3	229	1.32756
3	230	1.32437
3	231	1.32127
3	232	1.3183
3	233	1.31546
3	234	1.31272
3	235	1.31006
3	236	1.30746
3	237	1.30492
3	238	1.30247
3	239	1.30019
3	240	1.29812
3	241	1.29633
3	242	1.29484
3	243	1.29355
3	244	1.29233
3	245	1.29104
3	246	1.28956
3	247	1.2878
3	248	1.28581
3	249	1.28371
3	250	1.28161
3	251	1.27962
3	252	1.27782
3	253	1.27619
3	254	1.27469
3	255	1.27329
3	256	1.27192
3	257	1.27057
3	258	1.26922
3	259	1.26784
3	260	1.26643
3	261	1.26497
3	262	1.26347
3	263	1.26194
3	264	1.2604
3	265	1.25889
3	266	1.25742
3	267	1.25601
3	268	1.25461
3	269	1.25315
3	270	1.25156
3	271	1.24977
3	272	1.24775
3	273	1.24556
3	274	1.2433
3	275	1.24107
3	276	1.23895
3	277	1.23703
3	278	1.2353
3	279	1.23375
3	280	1.23237
3	281	1.23112
3	282	1.22999
3	283	1.22896
3	284	1.22797
3	285	1.22701
3	286	1.22603
3	287	1.22501
3	288	1.22396
3	289	1.22289
3	290	1.22182
3	291	1.22077
3	292	1.21975
3	293	1.21877
3	294	1.21782
3	295	1.21692
3	296	1.21605
3	297	1.21519
3	298	1.21416
3	299	1.21273
3	300	1.21067
3	301	1.20777
3	302	1.20381
3	303	1.19856
3	304	1.19181
3	305	1.18332
3	306	1.17288
4	1	1.89873
4	2	1.89157
4	3	1.88524
4	4	1.87963
4	5	1.87467
4	6	1.87025
4	7	1.86629
4	8	1.8627
4	9	1.85939
4	10	1.85627
4	11	1.85325
4	12	1.85025
4	13	1.84728
4	14	1.84434
4	15	1.84144
4	16	1.8386
4	17	1.83582
4	18	1.8331
4	19	1.83043
4	20	1.82778
4	21	1.82515
4	22	1.82253
4	23	1.81994
4	24	1.81741
4	25	1.81496
4	26	1.81263
4	27	1.81043
4	28	1.80832
4	29	1.80624
4	30	1.80413
4	31	1.80194
4	32	1.79965
4	33	1.79734
4	34	1.79513
4	35	1.79312
4	36	1.79143
4	37	1.79012
4	38	1.78903
4	39	1.78794
4	40	1.78663
4	41	1.78488
4	42	1.78254
4	43	1.77976
4	44	1.77675
4	45	1.77374
4	46	1.77093
4	47	1.7685
4	48	1.76638
4	49	1.76447
4	50	1.76266
4	51	1.76084
4	52	1.75893
4	53	1.75692
4	54	1.75486
4	55	1.75278
4	56	1.7507
4	57	1.74865
4	58	1.7466
4	59	1.74453
4	60	1.74239
4	61	1.74016
4	62	1.73782
4	63	1.73538
4	64	1.73287
4	65	1.73032
4	66	1.72776
4	67	1.72522
4	68	1.72268
4	69	1.72016
4	70	1.71765
4	71	1.71514
4	72	1.71264
4	73	1.71014
4	74	1.70762
4	75	1.70508
4	76	1.7025
4	77	1.6999
4	78	1.69726
4	79	1.69459
4	80	1.69191
4	81	1.68922
4	82	1.68653
4	83	1.68382
4	84	1.68109
4	85	1.67832
4	86	1.67549
4	87	1.67261
4	88	1.6697
4	89	1.6668
4	90	1.66395
4	91	1.66119
4	92	1.65855
4	93	1.65601
4	94	1.65356
4	95	1.65117
4	96	1.64883
4	97	1.64652
4	98	1.64427
4	99	1.64214
4	100	1.64017
4	101	1.63841
4	102	1.63688
4	103	1.63552
4	104	1.63426
4	105	1.63303
4	106	1.63174
4	107	1.63033
4	108	1.62886
4	109	1.62737
4	110	1.62592
4	111	1.62458
4	112	1.62339
4	113	1.62236
4	114	1.62152
4	115	1.62086
4	116	1.6204
4	117	1.62011
4	118	1.61982
4	119	1.61934
4	120	1.61847
4	121	1.61702
4	122	1.61485
4	123	1.61215
4	124	1.60913
4	125	1.60603
4	126	1.60308
4	127	1.60048
4	128	1.5983
4	129	1.59654
4	130	1.59525
4	131	1.59443
4	132	1.59406
4	133	1.59392
4	134	1.59374
4	135	1.59325
4	136	1.59217
4	137	1.59034
4	138	1.58795
4	139	1.58531
4	140	1.58272
4	141	1.58048
4	142	1.57881
4	143	1.57762
4	144	1.57673
4	145	1.57596
4	146	1.57514
4	147	1.57411
4	148	1.57285
4	149	1.57134
4	150	1.56959
4	151	1.56758
4	152	1.56532
4	153	1.56289
4	154	1.56035
4	155	1.55779
4	156	1.55529
4	157	1.55291
4	158	1.55063
4	159	1.54844
4	160	1.54629
4	161	1.54417
4	162	1.54204
4	163	1.53991
4	164	1.53778
4	165	1.53564
4	166	1.5335
4	167	1.53136
4	168	1.52922
4	169	1.52711
4	170	1.52503
4	171	1.52298
4	172	1.52098
4	173	1.519
4	174	1.51699
4	175	1.51494
4	176	1.5128
4	177	1.51054
4	178	1.50816
4	179	1.50563
4	180	1.50294
4	181	1.50009
4	182	1.49707
4	183	1.49396
4	184	1.49086
4	185	1.48787
4	186	1.48508
4	187	1.48254
4	188	1.4801
4	189	1.47758
4	190	1.47478
4	191	1.47152
4	192	1.46769
4	193	1.46347
4	194	1.45915
4	195	1.45501
4	196	1.45131
4	197	1.44824
4	198	1.44565
4	199	1.44327
4	200	1.44086
4	201	1.43816
4	202	1.43498
4	203	1.43143
4	204	1.42766
4	205	1.42383
4	206	1.4201
4	207	1.4166
4	208	1.41325
4	209	1.40992
4	210	1.40652
4	211	1.40291
4	212	1.39902
4	213	1.39496
4	214	1.39087
4	215	1.3869
4	216	1.38318
4	217	1.37982
4	218	1.37667
4	219	1.37355
4	220	1.37028
4	221	1.36667
4	222	1.36258
4	223	1.3581
4	224	1.35335
4	225	1.34848
4	226	1.34361
4	227	1.33885
4	228	1.3342
4	229	1.32961
4	230	1.32505
4	231	1.3205
4	232	1.31591
4	233	1.31128
4	234	1.30659
4	235	1.30182
4	236	1.29696
4	237	1.29203
4	238	1.28713
4	239	1.28243
4	240	1.27805
4	241	1.27416
4	242	1.27081
4	243	1.26784
4	244	1.26499
4	245	1.262
4	246	1.25863
4	247	1.25471
4	248	1.25043
4	249	1.24609
4	250	1.24195
4	251	1.23829
4	252	1.23531
4	253	1.23277
4	254	1.23035
4	255	1.22771
4	256	1.22452
4	257	1.22057
4	258	1.21599
4	259	1.21103
4	260	1.20594
4	261	1.20098
4	262	1.19637
4	263	1.19238
4	264	1.18925
4	265	1.18722
4	266	1.18655
5	1	1.8981
5	2	1.89829
5	3	1.89844
5	4	1.89855
5	5	1.89862
5	6	1.89865
5	7	1.89865
5	8	1.89862
5	9	1.89857
5	10	1.89849
5	11	1.89838
5	12	1.89826
5	13	1.89813
5	14	1.89798
5	15	1.89783
5	16	1.89766
5	17	1.89749
5	18	1.89733
5	19	1.89716
5	20	1.897
5	21	1.89684
5	22	1.8967
5	23	1.89657
5	24	1.89646
5	25	1.89637
5	26	1.8963
5	27	1.89625
5	28	1.89623
5	29	1.89623
5	30	1.89626
5	31	1.89632
5	32	1.8964
5	33	1.89652
5	34	1.89668
5	35	1.89691
5	36	1.8972
5	37	1.89757
5	38	1.89797
5	39	1.89836
5	40	1.89869
5	41	1.8989
5	42	1.89897
5	43	1.89888
5	44	1.89864
5	45	1.89826
5	46	1.89773
5	47	1.89708
5	48	1.89634
5	49	1.89558
5	50	1.89485
5	51	1.89421
5	52	1.8937
5	53	1.89323
5	54	1.89273
5	55	1.89209
5	56	1.89123
5	57	1.89009
5	58	1.8887
5	59	1.88715
5	60	1.88551
5	61	1.88385
5	62	1.88224
5	63	1.8807
5	64	1.87924
5	65	1.87788
5	66	1.87662
5	67	1.87547
5	68	1.87439
5	69	1.87333
5	70	1.87223
5	71	1.87105
5	72	1.86975
5	73	1.86829
5	74	1.86668
5	75	1.86488
5	76	1.86289
5	77	1.8607
5	78	1.85832
5	79	1.85578
5	80	1.8531
5	81	1.8503
5	82	1.8474
5	83	1.84446
5	84	1.84151
5	85	1.83862
5	86	1.83581
5	87	1.83312
5	88	1.8305
5	89	1.82789
5	90	1.82522
5	91	1.82242
5	92	1.81944
5	93	1.8163
5	94	1.81304
5	95	1.80968
5	96	1.80627
5	97	1.80283
5	98	1.79937
5	99	1.79592
5	100	1.79246
5	101	1.78903
5	102	1.78561
5	103	1.78221
5	104	1.77885
5	105	1.77551
5	106	1.7722
5	107	1.76894
5	108	1.7658
5	109	1.76288
5	110	1.76026
5	111	1.75804
5	112	1.75627
5	113	1.75486
5	114	1.75368
5	115	1.75261
5	116	1.7515
5	117	1.75027
5	118	1.74892
5	119	1.74745
5	120	1.74592
5	121	1.74433
5	122	1.74272
5	123	1.74104
5	124	1.73928
5	125	1.73739
5	126	1.73534
5	127	1.73313
5	128	1.73085
5	129	1.72864
5	130	1.72663
5	131	1.72495
5	132	1.72368
5	133	1.72277
5	134	1.72212
5	135	1.72162
5	136	1.72117
5	137	1.72067
5	138	1.72002
5	139	1.71912
5	140	1.71787
5	141	1.71617
5	142	1.7139
5	143	1.71098
5	144	1.70731
5	145	1.70277
5	146	1.69727
5	147	1.69071
5	148	1.68298
5	149	1.67399
5	150	1.66364
5	151	1.65181
5	152	1.63856
5	153	1.6245
5	154	1.61039
5	155	1.59698
5	156	1.58504
5	157	1.5751
5	158	1.56678
5	159	1.55948
5	160	1.5526
5	161	1.54554
5	162	1.53782
5	163	1.52951
5	164	1.5208
5	165	1.51187
5	166	1.5029
5	167	1.49408
5	168	1.48551
5	169	1.47728
5	170	1.46948
5	171	1.4622
5	172	1.45547
5	173	1.44912
5	174	1.44291
5	175	1.4366
5	176	1.42995
5	177	1.42285
5	178	1.41572
5	179	1.40911
5	180	1.40354
5	181	1.39956
5	182	1.39747
5	183	1.39649
5	184	1.39561
5	185	1.39383
5	186	1.39012
5	187	1.38382
5	188	1.37568
5	189	1.36681
5	190	1.3583
5	191	1.35126
5	192	1.34645
5	193	1.34327
5	194	1.34078
5	195	1.33804
5	196	1.33412
5	197	1.32833
5	198	1.3211
5	199	1.31309
5	200	1.30499
5	201	1.29747
5	202	1.29107
5	203	1.28575
5	204	1.28134
5	205	1.27766
5	206	1.27452
5	207	1.27178
5	208	1.26937
5	209	1.26723
5	210	1.26533
5	211	1.2636
5	212	1.26199
5	213	1.26028
5	214	1.25827
5	215	1.25573
5	216	1.25243
5	217	1.24822
5	218	1.24323
5	219	1.23764
5	220	1.23163
5	221	1.22541
5	222	1.21915
5	223	1.21305
5	224	1.20728
5	225	1.20206
5	226	1.19755
6	1	1.88526
6	2	1.88147
6	3	1.87792
6	4	1.87459
6	5	1.87145
6	6	1.86845
6	7	1.86558
6	8	1.86278
6	9	1.86005
6	10	1.85733
6	11	1.85459
6	12	1.85182
6	13	1.84901
6	14	1.84616
6	15	1.84327
6	16	1.84034
6	17	1.83739
6	18	1.83439
6	19	1.83135
6	20	1.82825
6	21	1.82509
6	22	1.82187
6	23	1.81858
6	24	1.81523
6	25	1.81182
6	26	1.80836
6	27	1.80486
6	28	1.8013
6	29	1.79771
6	30	1.79407
6	31	1.79039
6	32	1.78668
6	33	1.78296
6	34	1.77928
6	35	1.77566
6	36	1.77215
6	37	1.76875
6	38	1.76547
6	39	1.76228
6	40	1.75917
6	41	1.75611
6	42	1.7531
6	43	1.75019
6	44	1.74744
6	45	1.74491
6	46	1.74267
6	47	1.74077
6	48	1.73915
6	49	1.73776
6	50	1.73653
6	51	1.73541
6	52	1.73433
6	53	1.73328
6	54	1.73226
6	55	1.73125
6	56	1.73024
6	57	1.72924
6	58	1.72827
6	59	1.7274
6	60	1.72666
6	61	1.72611
6	62	1.72577
6	63	1.72558
6	64	1.72546
6	65	1.72534
6	66	1.72514
6	67	1.72479
6	68	1.72433
6	69	1.72383
6	70	1.72335
6	71	1.72293
6	72	1.72263
6	73	1.72245
6	74	1.72238
6	75	1.72238
6	76	1.72246
6	77	1.72258
6	78	1.72268
6	79	1.72268
6	80	1.72251
6	81	1.72209
6	82	1.72137
6	83	1.72047
6	84	1.71953
6	85	1.71867
6	86	1.71805
6	87	1.71774
6	88	1.71763
6	89	1.71756
6	90	1.71735
6	91	1.71682
6	92	1.71588
6	93	1.71464
6	94	1.71329
6	95	1.71199
6	96	1.71094
6	97	1.71026
6	98	1.70986
6	99	1.7096
6	100	1.70931
6	101	1.70887
6	102	1.70815
6	103	1.70719
6	104	1.70605
6	105	1.70477
6	106	1.70344
6	107	1.70209
6	108	1.70074
6	109	1.6994
6	110	1.69806
6	111	1.69674
6	112	1.69545
6	113	1.69422
6	114	1.69311
6	115	1.69216
6	116	1.69143
6	117	1.69094
6	118	1.6906
6	119	1.69034
6	120	1.69003
6	121	1.68958
6	122	1.68892
6	123	1.68807
6	124	1.6871
6	125	1.68605
6	126	1.68499
6	127	1.68396
6	128	1.68294
6	129	1.6819
6	130	1.6808
6	131	1.67963
6	132	1.67834
6	133	1.67692
6	134	1.67535
6	135	1.67361
6	136	1.67168
6	137	1.66951
6	138	1.66686
6	139	1.66347
6	140	1.65906
6	141	1.65337
6	142	1.64623
6	143	1.63791
6	144	1.62876
6	145	1.61917
6	146	1.60948
6	147	1.60002
6	148	1.59086
6	149	1.582
6	150	1.57347
6	151	1.56528
6	152	1.55743
6	153	1.54981
6	154	1.54232
6	155	1.53483
6	156	1.52723
6	157	1.51942
6	158	1.51134
6	159	1.50296
6	160	1.49425
6	161	1.48516
6	162	1.47568
6	163	1.46594
6	164	1.45606
6	165	1.44618
6	166	1.43644
6	167	1.42693
6	168	1.4176
6	169	1.40832
6	170	1.39899
6	171	1.38951
6	172	1.37981
6	173	1.37008
6	174	1.36054
6	175	1.35143
6	176	1.34298
6	177	1.33535
6	178	1.32841
6	179	1.32195
6	180	1.31577
6	181	1.30967
6	182	1.30347
6	183	1.29715
6	184	1.29071
6	185	1.28415
6	186	1.27748
6	187	1.27072
6	188	1.26396
6	189	1.25731
6	190	1.25088
6	191	1.24476
6	192	1.23907
6	193	1.23388
6	194	1.2293
6	195	1.2254
6	196	1.22228
6	197	1.21995
6	198	1.21822
6	199	1.21681
6	200	1.21548
6	201	1.21396
6	202	1.21197
6	203	1.20927
6	204	1.20559
6	205	1.20066
6	206	1.19422
7	1	1.88736
7	2	1.88335
7	3	1.87966
7	4	1.87626
7	5	1.8731
7	6	1.87017
7	7	1.86742
7	8	1.86484
7	9	1.86239
7	10	1.86004
7	11	1.85776
7	12	1.85553
7	13	1.85335
7	14	1.85123
7	15	1.84917
7	16	1.8472
7	17	1.84533
7	18	1.8436
7	19	1.84204
7	20	1.84071
7	21	1.83964
7	22	1.83888
7	23	1.83844
7	24	1.83833
7	25	1.83856
7	26	1.83913
7	27	1.84006
7	28	1.84128
7	29	1.84276
7	30	1.84445
7	31	1.84628
7	32	1.84823
7	33	1.85027
7	34	1.85238
7	35	1.85454
7	36	1.85674
7	37	1.85896
7	38	1.86118
7	39	1.86337
7	40	1.86553
7	41	1.86762
7	42	1.86963
7	43	1.87159
7	44	1.87354
7	45	1.87551
7	46	1.87755
7	47	1.87965
7	48	1.88173
7	49	1.88368
7	50	1.88537
7	51	1.8867
7	52	1.88758
7	53	1.88809
7	54	1.88834
7	55	1.88843
7	56	1.88848
7	57	1.88857
7	58	1.88872
7	59	1.88894
7	60	1.88923
7	61	1.88958
7	62	1.88999
7	63	1.89043
7	64	1.89087
7	65	1.89129
7	66	1.89164
7	67	1.89191
7	68	1.89209
7	69	1.89219
7	70	1.89222
7	71	1.89218
7	72	1.89208
7	73	1.89196
7	74	1.89183
7	75	1.89175
7	76	1.89173
7	77	1.8918
7	78	1.89191
7	79	1.89198
7	80	1.89196
7	81	1.89176
7	82	1.89135
7	83	1.89076
7	84	1.89005
7	85	1.88927
7	86	1.88849
7	87	1.88774
7	88	1.88702
7	89	1.8863
7	90	1.88557
7	91	1.88479
7	92	1.88397
7	93	1.88312
7	94	1.88229
7	95	1.88153
7	96	1.88087
7	97	1.88034
7	98	1.87987
7	99	1.87939
7	100	1.87881
7	101	1.87806
7	102	1.87708
7	103	1.8759
7	104	1.87461
7	105	1.87327
7	106	1.87195
7	107	1.87069
7	108	1.86949
7	109	1.86831
7	110	1.86711
7	111	1.86586
7	112	1.86453
7	113	1.86315
7	114	1.86172
7	115	1.86027
7	116	1.85883
7	117	1.8574
7	118	1.85595
7	119	1.85443
7	120	1.8528
7	121	1.85102
7	122	1.84905
7	123	1.84693
7	124	1.84473
7	125	1.8425
7	126	1.8403
7	127	1.83818
7	128	1.83608
7	129	1.83392
7	130	1.83165
7	131	1.82919
7	132	1.82649
7	133	1.82352
7	134	1.82032
7	135	1.81687
7	136	1.81318
7	137	1.80925
7	138	1.80495
7	139	1.80016
7	140	1.79473
7	141	1.78854
7	142	1.7815
7	143	1.77365
7	144	1.7651
7	145	1.75595
7	146	1.74629
7	147	1.7362
7	148	1.72559
7	149	1.71439
7	150	1.70247
7	151	1.68975
7	152	1.6762
7	153	1.6621
7	154	1.64781
7	155	1.6337
7	156	1.62012
7	157	1.60736
7	158	1.59536
7	159	1.58398
7	160	1.5731
7	161	1.56258
7	162	1.55228
7	163	1.54203
7	164	1.53167
7	165	1.52102
7	166	1.50992
7	167	1.49825
7	168	1.48621
7	169	1.47403
7	170	1.46196
7	171	1.45024
7	172	1.43905
7	173	1.4283
7	174	1.41782
7	175	1.40745
7	176	1.39703
7	177	1.38643
7	178	1.37562
7	179	1.36463
7	180	1.35345
7	181	1.3421
7	182	1.33061
7	183	1.31912
7	184	1.30777
7	185	1.29672
7	186	1.28611
7	187	1.27607
7	188	1.26652
7	189	1.25736
7	190	1.24849
7	191	1.2398
7	192	1.23119
7	193	1.22256
7	194	1.2138
7	195	1.20481
7	196	1.19548
8	1	1.89373
8	2	1.88907
8	3	1.88448
8	4	1.87997
8	5	1.87555
8	6	1.87122
8	7	1.86698
8	8	1.86285
8	9	1.85882
8	10	1.85491
8	11	1.85111
8	12	1.84743
8	13	1.84384
8	14	1.84033
8	15	1.83688
8	16	1.83345
8	17	1.83003
8	18	1.82663
8	19	1.82327
8	20	1.81995
8	21	1.8167
8	22	1.81353
8	23	1.81052
8	24	1.80774
8	25	1.80527
8	26	1.80319
8	27	1.80155
8	28	1.8003
8	29	1.79933
8	30	1.79856
8	31	1.79792
8	32	1.79731
8	33	1.79674
8	34	1.79619
8	35	1.79568
8	36	1.79521
8	37	1.79478
8	38	1.79442
8	39	1.79415
8	40	1.79401
8	41	1.79401
8	42	1.79418
8	43	1.79447
8	44	1.79484
8	45	1.79523
8	46	1.79559
8	47	1.79588
8	48	1.79616
8	49	1.7965
8	50	1.79698
8	51	1.79766
8	52	1.79859
8	53	1.79977
8	54	1.80116
8	55	1.80274
8	56	1.80447
8	57	1.80631
8	58	1.80823
8	59	1.8102
8	60	1.81216
8	61	1.81408
8	62	1.81592
8	63	1.81763
8	64	1.81919
8	65	1.82053
8	66	1.82163
8	67	1.82246
8	68	1.82307
8	69	1.82352
8	70	1.82387
8	71	1.82419
8	72	1.82454
8	73	1.82493
8	74	1.82536
8	75	1.82584
8	76	1.82637
8	77	1.82696
8	78	1.82754
8	79	1.82809
8	80	1.82855
8	81	1.82888
8	82	1.82903
8	83	1.82905
8	84	1.82898
8	85	1.82886
8	86	1.82875
8	87	1.82869
8	88	1.82871
8	89	1.82886
8	90	1.82917
8	91	1.82968
8	92	1.8304
8	93	1.83129
8	94	1.83226
8	95	1.83324
8	96	1.83417
8	97	1.83498
8	98	1.83567
8	99	1.83627
8	100	1.83679
8	101	1.83724
8	102	1.83764
8	103	1.83795
8	104	1.83815
8	105	1.83819
8	106	1.83805
8	107	1.83768
8	108	1.83712
8	109	1.83638
8	110	1.83549
8	111	1.83447
8	112	1.83335
8	113	1.83215
8	114	1.83089
8	115	1.8296
8	116	1.82829
[truncated: 37,458 more rows]

## Sheet: Figure 2c
Figure 2c
Battery_ID	Cycle	Capacity_Ah	Group
#1	1	2.32	Random
#1	2	2.321	Random
#1	3	2.324	Random
#1	4	2.325	Random
#1	5	2.325	Random
#1	6	2.324	Random
#1	7	2.323	Random
#1	8	2.322	Random
#1	9	2.321	Random
#1	10	2.32	Random
#1	11	2.319	Random
#1	12	2.319	Random
#1	13	2.319	Random
#1	14	2.317	Random
#1	15	2.317	Random
#1	16	2.316	Random
#1	17	2.316	Random
#1	18	2.315	Random
#1	19	2.315	Random
#1	20	1.864	Random
#1	21	1.861	Random
#1	22	1.856	Random
#1	23	1.854	Random
#1	24	1.851	Random
#1	25	1.847	Random
#1	26	1.845	Random
#1	27	1.84	Random
#1	28	1.843	Random
#1	29	1.835	Random
#1	30	1.651	Random
#1	31	1.638	Random
#1	32	1.631	Random
#1	33	1.621	Random
#1	34	1.603	Random
#1	35	1.369	Random
#1	36	1.336	Random
#1	37	1.301	Random
#1	38	1.264	Random
#1	39	1.231	Random
#1	40	1.471	Random
#1	41	1.457	Random
#1	42	1.44	Random
#1	43	1.424	Random
#1	44	1.409	Random
#1	45	1.393	Random
#1	46	1.378	Random
#1	47	1.36	Random
#1	48	1.345	Random
#1	49	1.325	Random
#1	50	1.309	Random
#1	51	1.29	Random
#1	52	1.273	Random
#1	53	1.256	Random
#1	54	1.239	Random
#1	55	1.217	Random
#1	56	1.199	Random
#1	57	1.18	Random
#1	58	1.162	Random
#1	59	1.149	Random
#1	60	1.133	Random
#1	61	1.112	Random
#1	62	1.098	Random
#1	63	1.08	Random
#1	64	1.062	Random
#1	65	1.353	Random
#1	66	1.353	Random
#1	67	1.353	Random
#1	68	1.356	Random
#1	69	1.355	Random
#1	70	0.738	Random
#1	71	0.701	Random
#1	72	0.692	Random
#1	73	0.69	Random
#1	74	0.672	Random
#1	75	0.658	Random
#1	76	0.649	Random
#1	77	0.636	Random
#1	78	0.623	Random
#1	79	0.616	Random
#1	80	1.261	Random
#1	81	1.255	Random
#1	82	1.256	Random
#1	83	1.256	Random
#1	84	1.259	Random
#1	85	0.932	Random
#1	86	0.927	Random
#1	87	0.917	Random
#1	88	0.909	Random
#1	89	0.902	Random
#1	90	1.225	Random
#1	91	1.223	Random
#1	92	1.224	Random
#1	93	1.223	Random
#1	94	1.221	Random
#1	95	1.225	Random
#1	96	1.225	Random
#1	97	1.228	Random
#1	98	1.226	Random
#1	99	1.229	Random
#1	100	0.9	Random
#1	101	0.891	Random
#1	102	0.885	Random
#1	103	0.876	Random
#1	104	0.873	Random
#1	105	1.197	Random
#1	106	1.197	Random
#1	107	1.195	Random
#1	108	1.197	Random
#1	109	1.195	Random
#1	110	1.194	Random
#1	111	1.195	Random
#1	112	1.194	Random
#1	113	1.196	Random
#1	114	1.197	Random
#1	115	1.199	Random
#1	116	1.199	Random
#1	117	1.197	Random
#1	118	1.199	Random
#3	1	2.328	Random
#3	2	2.329	Random
#3	3	2.334	Random
#3	4	2.333	Random
#3	5	2.333	Random
#3	6	2.331	Random
#3	7	2.331	Random
#3	8	2.33	Random
#3	9	2.329	Random
#3	10	2.329	Random
#3	11	2.327	Random
#3	12	2.327	Random
#3	13	2.325	Random
#3	14	2.325	Random
#3	15	2.324	Random
#3	16	2.323	Random
#3	17	2.324	Random
#3	18	2.322	Random
#3	19	2.319	Random
#3	20	1.699	Random
#3	21	1.68	Random
#3	22	1.665	Random
#3	23	1.651	Random
#3	24	1.637	Random
#3	25	1.836	Random
#3	26	1.831	Random
#3	27	1.834	Random
#3	28	1.829	Random
#3	29	1.822	Random
#3	30	1.624	Random
#3	31	1.612	Random
#3	32	1.603	Random
#3	33	1.588	Random
#3	34	1.577	Random
#3	35	1.33	Random
#3	36	1.314	Random
#3	37	1.27	Random
#3	38	1.244	Random
#3	39	1.216	Random
#3	40	1.46	Random
#3	41	1.446	Random
#3	42	1.432	Random
#3	43	1.421	Random
#3	44	1.406	Random
#3	45	1.392	Random
#3	46	1.376	Random
#3	47	1.364	Random
#3	48	1.349	Random
#3	49	1.337	Random
#3	50	1.311	Random
#3	51	1.3	Random
#3	52	1.281	Random
#3	53	1.27	Random
#3	54	1.252	Random
#3	55	1.236	Random
#3	56	1.211	Random
#3	57	1.204	Random
#3	58	1.182	Random
#3	59	1.167	Random
#3	60	0.828	Random
#3	61	0.802	Random
#3	62	0.777	Random
#3	63	0.765	Random
#3	64	0.745	Random
#3	65	0.731	Random
#3	66	0.716	Random
#3	67	0.707	Random
#3	68	0.684	Random
#3	69	0.679	Random
#3	70	0.669	Random
#3	71	0.652	Random
#3	72	0.637	Random
#3	73	0.628	Random
#3	74	0.618	Random
#3	75	1.273	Random
#3	76	1.271	Random
#3	77	1.271	Random
#3	78	1.269	Random
#3	79	1.269	Random
#3	80	0.954	Random
#3	81	0.941	Random
#3	82	0.934	Random
#3	83	0.921	Random
#3	84	0.915	Random
#3	85	0.904	Random
#3	86	0.894	Random
#3	87	0.884	Random
#3	88	0.874	Random
#3	89	0.866	Random
#3	90	0.853	Random
#3	91	0.842	Random
#3	92	0.836	Random
#3	93	0.825	Random
#3	94	0.816	Random
#3	95	0.809	Random
#3	96	0.8	Random
#3	97	0.791	Random
#3	98	0.78	Random
#3	99	0.779	Random
#3	100	0.77	Random
#3	101	0.759	Random
#3	102	0.753	Random
#3	103	0.747	Random
#3	104	0.736	Random
#3	105	0.728	Random
#3	106	0.721	Random
#3	107	0.717	Random
#3	108	0.71	Random
#3	109	0.706	Random
#3	110	1.048	Random
#3	111	1.041	Random
#3	112	1.04	Random
#3	113	1.038	Random
#3	114	1.039	Random
#3	115	0.703	Random
#3	116	0.689	Random
#3	117	0.686	Random
#3	118	0.678	Random
#5	1	2.344	Random
#5	2	2.342	Random
#5	3	2.344	Random
#5	4	2.344	Random
#5	5	2.345	Random
#5	6	2.344	Random
#5	7	2.344	Random
#5	8	2.348	Random
#5	9	2.35	Random
#5	10	2.35	Random
#5	11	2.348	Random
#5	12	2.348	Random
#5	13	2.348	Random
#5	14	2.348	Random
#5	15	2.347	Random
#5	16	2.346	Random
#5	17	2.346	Random
#5	18	2.344	Random
#5	19	2.344	Random
#5	20	1.886	Random
#5	21	1.881	Random
#5	22	1.873	Random
#5	23	1.871	Random
#5	24	1.865	Random
#5	25	1.865	Random
#5	26	1.863	Random
#5	27	1.86	Random
#5	28	1.872	Random
#5	29	1.859	Random
#5	30	1.679	Random
#5	31	1.668	Random
#5	32	1.656	Random
#5	33	1.645	Random
#5	34	1.635	Random
#5	35	1.413	Random
#5	36	1.383	Random
#5	37	1.353	Random
#5	38	1.326	Random
#5	39	1.293	Random
#5	40	1.52	Random
#5	41	1.507	Random
#5	42	1.494	Random
#5	43	1.478	Random
#5	44	1.464	Random
#5	45	1.451	Random
#5	46	1.442	Random
#5	47	1.427	Random
#5	48	1.411	Random
#5	49	1.397	Random
#5	50	1.382	Random
#5	51	1.368	Random
#5	52	1.358	Random
#5	53	1.336	Random
#5	54	1.324	Random
#5	55	1.31	Random
#5	56	1.293	Random
#5	57	1.272	Random
#5	58	1.26	Random
#5	59	1.246	Random
#5	60	1.234	Random
#5	61	1.217	Random
#5	62	1.198	Random
#5	63	1.176	Random
#5	64	1.162	Random
#5	65	1.435	Random
#5	66	1.436	Random
#5	67	1.429	Random
#5	68	1.432	Random
#5	69	1.43	Random
#5	70	0.798	Random
#5	71	0.775	Random
#5	72	0.765	Random
#5	73	0.756	Random
#5	74	0.742	Random
#5	75	0.73	Random
#5	76	0.712	Random
#5	77	0.691	Random
#5	78	0.695	Random
#5	79	0.669	Random
#5	80	1.327	Random
#5	81	1.322	Random
#5	82	1.32	Random
#5	83	1.327	Random
#5	84	1.327	Random
#5	85	1.018	Random
#5	86	1.012	Random
#5	87	0.994	Random
#5	88	0.995	Random
#5	89	0.983	Random
#5	90	1.29	Random
#5	91	1.287	Random
#5	92	1.284	Random
#5	93	1.283	Random
#5	94	1.281	Random
#5	95	1.28	Random
#5	96	1.276	Random
#5	97	1.279	Random
#5	98	1.277	Random
#5	99	1.277	Random
#5	100	0.966	Random
#5	101	0.947	Random
#5	102	0.956	Random
#5	103	0.944	Random
#5	104	0.935	Random
#5	105	1.243	Random
#5	106	1.237	Random
#5	107	1.236	Random
#5	108	1.233	Random
#5	109	1.232	Random
#5	110	1.231	Random
#5	111	1.23	Random
#5	112	1.225	Random
#5	113	1.226	Random
#5	114	1.226	Random
#5	115	1.227	Random
#5	116	1.223	Random
#5	117	1.217	Random
#5	118	1.215	Random
#7	1	2.343	Random
#7	2	2.343	Random
#7	3	2.353	Random
#7	4	2.351	Random
#7	5	2.352	Random
#7	6	2.352	Random
#7	7	2.35	Random
#7	8	2.349	Random
#7	9	2.35	Random
#7	10	2.348	Random
#7	11	2.349	Random
#7	12	2.348	Random
#7	13	2.347	Random
#7	14	2.346	Random
#7	15	2.345	Random
#7	16	2.344	Random
#7	17	2.344	Random
#7	18	2.343	Random
#7	19	2.34	Random
#7	20	1.719	Random
#7	21	1.699	Random
#7	22	1.682	Random
#7	23	1.66	Random
#7	24	1.649	Random
#7	25	1.867	Random
#7	26	1.869	Random
#7	27	1.871	Random
#7	28	1.87	Random
#7	29	1.87	Random
#7	30	1.642	Random
#7	31	1.628	Random
#7	32	1.614	Random
#7	33	1.6	Random
#7	34	1.591	Random
#7	35	1.31	Random
#7	36	1.265	Random
#7	37	1.242	Random
#7	38	1.218	Random
#7	39	1.167	Random
#7	40	1.467	Random
#7	41	1.457	Random
#7	42	1.438	Random
#7	43	1.418	Random
#7	44	1.406	Random
#7	45	1.409	Random
#7	46	1.389	Random
#7	47	1.38	Random
#7	48	1.371	Random
#7	49	1.355	Random
#7	50	1.341	Random
#7	51	1.326	Random
#7	52	1.311	Random
#7	53	1.3	Random
#7	54	1.284	Random
#7	55	1.269	Random
#7	56	1.256	Random
#7	57	1.245	Random
#7	58	1.228	Random
#7	59	1.21	Random
#7	60	0.861	Random
#7	61	0.829	Random
#7	62	0.805	Random
#7	63	0.786	Random
#7	64	0.773	Random
#7	65	0.761	Random
#7	66	0.736	Random
#7	67	0.72	Random
#7	68	0.704	Random
#7	69	0.685	Random
#7	70	0.671	Random
#7	71	0.659	Random
#7	72	0.648	Random
#7	73	0.62	Random
#7	74	0.627	Random
#7	75	1.317	Random
#7	76	1.315	Random
#7	77	1.324	Random
#7	78	1.341	Random
#7	79	1.346	Random
#7	80	0.984	Random
#7	81	0.959	Random
#7	82	0.958	Random
#7	83	0.947	Random
#7	84	0.937	Random
#7	85	0.926	Random
#7	86	0.914	Random
#7	87	0.901	Random
#7	88	0.892	Random
#7	89	0.885	Random
#7	90	0.879	Random
#7	91	0.863	Random
#7	92	0.858	Random
#7	93	0.846	Random
#7	94	0.838	Random
#7	95	0.826	Random
#7	96	0.821	Random
#7	97	0.813	Random
#7	98	0.808	Random
#7	99	0.799	Random
#7	100	0.788	Random
#7	101	0.788	Random
#7	102	0.774	Random
#7	103	0.768	Random
#7	104	0.761	Random
#7	105	0.755	Random
#7	106	0.75	Random
#7	107	0.742	Random
#7	108	0.736	Random
#7	109	0.727	Random
#7	110	1.112	Random
#7	111	1.116	Random
#7	112	1.118	Random
#7	113	1.121	Random
#7	114	1.125	Random
#7	115	0.748	Random
#7	116	0.732	Random
#7	117	0.726	Random
#7	118	0.721	Random
#8	1	2.326	Random
#8	2	2.325	Random
#8	3	2.325	Random
#8	4	2.327	Random
#8	5	2.332	Random
#8	6	2.333	Random
#8	7	2.332	Random
#8	8	2.332	Random
#8	9	2.331	Random
#8	10	2.33	Random
#8	11	2.33	Random
#8	12	2.329	Random
#8	13	2.328	Random
#8	14	2.328	Random
#8	15	2.328	Random
#8	16	2.328	Random
#8	17	2.326	Random
#8	18	2.325	Random
#8	19	2.325	Random
#8	20	1.507	Random
#8	21	1.461	Random
#8	22	1.413	Random
#8	23	1.374	Random
#8	24	1.337	Random
#8	25	1.547	Random
#8	26	1.531	Random
#8	27	1.516	Random
#8	28	1.503	Random
#8	29	1.483	Random
#8	30	1.188	Random
#8	31	1.157	Random
#8	32	1.121	Random
#8	33	1.089	Random
#8	34	1.052	Random
#8	35	1.621	Random
#8	36	1.63	Random
#8	37	1.64	Random
#8	38	1.648	Random
#8	39	1.653	Random
#8	40	1.033	Random
#8	41	1.038	Random
#8	42	1.003	Random
#8	43	0.974	Random
#8	44	0.949	Random
#8	45	0.921	Random
#8	46	0.899	Random
#8	47	0.876	Random
#8	48	0.861	Random
#8	49	0.83	Random
#8	50	1.48	Random
#8	51	1.469	Random
#8	52	1.479	Random
#8	53	1.491	Random
#8	54	1.503	Random
#8	55	0.869	Random
#8	56	0.827	Random
#8	57	0.802	Random
#8	58	0.797	Random
#8	59	0.774	Random
#8	60	1.11	Random
#8	61	1.088	Random
#8	62	1.079	Random
#8	63	1.055	Random
#8	64	1.049	Random
#8	65	1.036	Random
#8	66	1.026	Random
#8	67	1.021	Random
#8	68	1.007	Random
#8	69	0.992	Random
#8	70	0.665	Random
#8	71	0.636	Random
#8	72	0.629	Random
#8	73	0.611	Random
#8	74	0.604	Random
#8	75	1.278	Random
#8	76	1.277	Random
#8	77	1.275	Random
#8	78	1.288	Random
#8	79	1.292	Random
#8	80	0.646	Random
#8	81	0.622	Random
#8	82	0.591	Random
#8	83	0.578	Random
#8	84	0.589	Random
#8	85	0.881	Random
#8	86	0.893	Random
#8	87	0.88	Random
#8	88	0.862	Random
#8	89	0.858	Random
#8	90	0.843	Random
#8	91	0.843	Random
#8	92	0.838	Random
#8	93	0.816	Random
#8	94	0.806	Random
#8	95	0.801	Random
#8	96	0.792	Random
#8	97	0.785	Random
#8	98	0.776	Random
#8	99	0.776	Random
#8	100	0.77	Random
#8	101	0.761	Random
#8	102	0.757	Random
#8	103	0.747	Random
#8	104	0.741	Random
#8	105	1.114	Random
#8	106	1.115	Random
#8	107	1.118	Random
#8	108	1.127	Random
#8	109	1.132	Random
#8	110	0.514	Random
#8	111	0.47	Random
#8	112	0.467	Random
#8	113	0.449	Random
#8	114	0.448	Random
#8	115	0.448	Random
#8	116	0.429	Random
#8	117	0.428	Random
#8	118	0.424	Random
#9	1	2.325	Random
#9	2	2.329	Random
#9	3	2.326	Random
#9	4	2.326	Random
#9	5	2.326	Random
#9	6	2.324	Random
#9	7	2.322	Random
#9	8	2.322	Random
#9	9	2.32	Random
#9	10	2.319	Random
#9	11	2.317	Random
#9	12	2.316	Random
#9	13	2.317	Random
#9	14	2.315	Random
#9	15	2.314	Random
#9	16	2.313	Random
#9	17	2.312	Random
#9	18	2.312	Random
#9	19	2.31	Random
#9	20	1.895	Random
#9	21	1.89	Random
#9	22	1.886	Random
#9	23	1.886	Random
#9	24	1.883	Random
#9	25	1.879	Random
#9	26	1.877	Random
#9	27	1.876	Random
#9	28	1.872	Random
#9	29	1.87	Random
#9	30	1.676	Random
#9	31	1.672	Random
#9	32	1.663	Random
#9	33	1.658	Random
#9	34	1.653	Random
#9	35	1.454	Random
#9	36	1.426	Random
#9	37	1.401	Random
#9	38	1.378	Random
#9	39	1.352	Random
#9	40	1.554	Random
#9	41	1.549	Random
#9	42	1.543	Random
#9	43	1.535	Random
#9	44	1.526	Random
#9	45	1.518	Random
#9	46	1.508	Random
#9	47	1.499	Random
#9	48	1.488	Random
#9	49	1.477	Random
#9	50	1.465	Random
#9	51	1.457	Random
#9	52	1.441	Random
#9	53	1.425	Random
#9	54	1.41	Random
#9	55	1.399	Random
#9	56	1.385	Random
#9	57	1.373	Random
#9	58	1.365	Random
#9	59	1.351	Random
#9	60	1.337	Random
#9	61	1.322	Random
#9	62	1.295	Random
#9	63	1.288	Random
#9	64	1.259	Random
#9	65	1.518	Random
#9	66	1.517	Random
#9	67	1.521	Random
#9	68	1.526	Random
#9	69	1.523	Random
#9	70	0.952	Random
#9	71	0.935	Random
#9	72	0.919	Random
#9	73	0.895	Random
#9	74	0.87	Random
#9	75	0.867	Random
#9	76	0.841	Random
#9	77	0.821	Random
#9	78	0.801	Random
#9	79	0.788	Random
#9	80	1.395	Random
#9	81	1.394	Random
#9	82	1.392	Random
#9	83	1.405	Random
#9	84	1.403	Random
#9	85	1.124	Random
#9	86	1.114	Random
#9	87	1.088	Random
#9	88	1.101	Random
#9	89	1.082	Random
#9	90	1.369	Random
#9	91	1.368	Random
#9	92	1.365	Random
#9	93	1.363	Random
#9	94	1.362	Random
#9	95	1.366	Random
#9	96	1.368	Random
#9	97	1.371	Random
#9	98	1.366	Random
#9	99	1.368	Random
#9	100	1.078	Random
#9	101	1.069	Random
#9	102	1.07	Random
#9	103	1.059	Random
#9	104	1.047	Random
#9	105	1.329	Random
#9	106	1.33	Random
#9	107	1.336	Random
#9	108	1.341	Random
#9	109	1.34	Random
#9	110	1.338	Random
#9	111	1.336	Random
#9	112	1.333	Random
#9	113	1.324	Random
#9	114	1.321	Random
#9	115	1.32	Random
#9	116	1.314	Random
#9	117	1.314	Random
#9	118	1.312	Random
#11	1	2.338	Random
#11	2	2.34	Random
#11	3	2.34	Random
#11	4	2.34	Random
#11	5	2.339	Random
#11	6	2.34	Random
#11	7	2.345	Random
#11	8	2.345	Random
#11	9	2.342	Random
#11	10	2.345	Random
#11	11	2.344	Random
#11	12	2.342	Random
#11	13	2.342	Random
#11	14	2.34	Random
#11	15	2.34	Random
#11	16	2.337	Random
#11	17	2.337	Random
#11	18	2.34	Random
#11	19	2.339	Random
#11	20	1.743	Random
#11	21	1.723	Random
#11	22	1.714	Random
#11	23	1.696	Random
#11	24	1.679	Random
#11	25	1.855	Random
#11	26	1.854	Random
#11	27	1.855	Random
#11	28	1.853	Random
#11	29	1.848	Random
#11	30	1.672	Random
#11	31	1.652	Random
#11	32	1.638	Random
#11	33	1.627	Random
#11	34	1.613	Random
#11	35	1.396	Random
#11	36	1.367	Random
#11	37	1.337	Random
#11	38	1.314	Random
#11	39	1.27	Random
#11	40	1.478	Random
#11	41	1.469	Random
#11	42	1.456	Random
#11	43	1.441	Random
#11	44	1.421	Random
#11	45	1.414	Random
#11	46	1.396	Random
#11	47	1.38	Random
#11	48	1.366	Random
#11	49	1.352	Random
#11	50	1.337	Random
#11	51	1.318	Random
#11	52	1.3	Random
#11	53	1.286	Random
#11	54	1.266	Random
#11	55	1.241	Random
#11	56	1.227	Random
#11	57	1.205	Random
#11	58	1.185	Random
#11	59	1.171	Random
#11	60	0.835	Random
#11	61	0.807	Random
#11	62	0.785	Random
#11	63	0.765	Random
#11	64	0.747	Random
#11	65	0.727	Random
#11	66	0.713	Random
#11	67	0.697	Random
#11	68	0.685	Random
#11	69	0.66	Random
#11	70	0.649	Random
#11	71	0.637	Random
#11	72	0.622	Random
#11	73	0.603	Random
#11	74	0.606	Random
#11	75	1.222	Random
#11	76	1.211	Random
#11	77	1.205	Random
#11	78	1.207	Random
#11	79	1.209	Random
#11	80	0.932	Random
#11	81	0.906	Random
#11	82	0.897	Random
#11	83	0.883	Random
#11	84	0.877	Random
#11	85	0.869	Random
#11	86	0.861	Random
#11	87	0.849	Random
#11	88	0.838	Random
#11	89	0.829	Random
#11	90	0.819	Random
#11	91	0.808	Random
#11	92	0.799	Random
#11	93	0.795	Random
#11	94	0.784	Random
#11	95	0.781	Random
#11	96	0.771	Random
#11	97	0.761	Random
#11	98	0.754	Random
#11	99	0.748	Random
#11	100	0.741	Random
#11	101	0.727	Random
#11	102	0.718	Random
#11	103	0.71	Random
#11	104	0.703	Random
#11	105	0.701	Random
#11	106	0.693	Random
#11	107	0.687	Random
#11	108	0.683	Random
#11	109	0.678	Random
#11	110	0.985	Random
#11	111	0.967	Random
#11	112	0.965	Random
#11	113	0.962	Random
#11	114	0.966	Random
#11	115	0.658	Random
#11	116	0.656	Random
#11	117	0.64	Random
#11	118	0.653	Random
#12	1	2.338	Random
#12	2	2.335	Random
#12	3	2.336	Random
#12	4	2.341	Random
#12	5	2.339	Random
#12	6	2.338	Random
#12	7	2.338	Random
#12	8	2.336	Random
#12	9	2.337	Random
#12	10	2.336	Random
#12	11	2.336	Random
#12	12	2.334	Random
#12	13	2.334	Random
#12	14	2.331	Random
#12	15	2.334	Random
#12	16	2.332	Random
#12	17	2.33	Random
#12	18	2.329	Random
#12	19	2.328	Random
#12	20	1.526	Random
#12	21	1.491	Random
#12	22	1.46	Random
#12	23	1.424	Random
#12	24	1.392	Random
#12	25	1.588	Random
#12	26	1.574	Random
#12	27	1.562	Random
#12	28	1.552	Random
#12	29	1.539	Random
#12	30	1.282	Random
#12	31	1.249	Random
#12	32	1.222	Random
#12	33	1.19	Random
#12	34	1.159	Random
#12	35	1.667	Random
#12	36	1.672	Random
#12	37	1.68	Random
#12	38	1.69	Random
#12	39	1.697	Random
#12	40	1.166	Random
#12	41	1.144	Random
#12	42	1.118	Random
#12	43	1.087	Random
#12	44	1.052	Random
#12	45	1.025	Random
#12	46	0.995	Random
#12	47	0.971	Random
#12	48	0.952	Random
#12	49	0.907	Random
#12	50	1.508	Random
#12	51	1.515	Random
#12	52	1.526	Random
#12	53	1.534	Random
#12	54	1.552	Random
#12	55	0.935	Random
#12	56	0.922	Random
#12	57	0.903	Random
#12	58	0.88	Random
#12	59	0.86	Random
#12	60	1.2	Random
#12	61	1.175	Random
#12	62	1.164	Random
#12	63	1.15	Random
#12	64	1.134	Random
#12	65	1.129	Random
#12	66	1.114	Random
#12	67	1.103	Random
#12	68	1.093	Random
#12	69	1.082	Random
#12	70	0.73	Random
#12	71	0.701	Random
#12	72	0.685	Random
#12	73	0.677	Random
#12	74	0.666	Random
#12	75	1.32	Random
#12	76	1.317	Random
#12	77	1.318	Random
#12	78	1.333	Random
#12	79	1.336	Random
#12	80	0.71	Random
#12	81	0.66	Random
#12	82	0.66	Random
#12	83	0.657	Random
#12	84	0.638	Random
#12	85	0.976	Random
#12	86	0.963	Random
#12	87	0.946	Random
#12	88	0.934	Random
#12	89	0.929	Random
#12	90	0.916	Random
#12	91	0.908	Random
#12	92	0.894	Random
#12	93	0.89	Random
#12	94	0.872	Random
#12	95	0.869	Random
#12	96	0.854	Random
#12	97	0.85	Random
#12	98	0.843	Random
#12	99	0.83	Random
#12	100	0.825	Random
#12	101	0.807	Random
#12	102	0.815	Random
#12	103	0.789	Random
#12	104	0.796	Random
#12	105	1.133	Random
#12	106	1.128	Random
#12	107	1.135	Random
#12	108	1.129	Random
#12	109	1.13	Random
#12	110	0.537	Random
#12	111	0.496	Random
#12	112	0.478	Random
#12	113	0.465	Random
#12	114	0.459	Random
#12	115	0.451	Random
#12	116	0.448	Random
#12	117	0.44	Random
#12	118	0.436	Random
#14	1	2.373	Random
#14	2	2.379	Random
#14	3	2.379	Random
#14	4	2.379	Random
#14	5	2.38	Random
#14	6	2.379	Random
#14	7	2.377	Random
#14	8	2.376	Random
#14	9	2.374	Random
#14	10	2.372	Random
#14	11	2.372	Random
#14	12	2.371	Random
#14	13	2.371	Random
#14	14	2.371	Random
#14	15	2.368	Random
#14	16	2.364	Random
#14	17	2.371	Random
#14	18	2.365	Random
#14	19	2.367	Random
#14	20	1.936	Random
#14	21	1.931	Random
#14	22	1.931	Random
#14	23	1.925	Random
#14	24	1.924	Random
#14	25	1.503	Random
#14	26	1.476	Random
#14	27	1.449	Random
#14	28	1.423	Random
#14	29	1.401	Random
#14	30	1.863	Random
#14	31	1.867	Random
#14	32	1.869	Random
#14	33	1.876	Random
#14	34	1.872	Random
#14	35	1.398	Random
#14	36	1.368	Random
#14	37	1.331	Random
#14	38	1.304	Random
#14	39	1.284	Random
#14	40	1.536	Random
#14	41	1.522	Random
#14	42	1.512	Random
#14	43	1.501	Random
#14	44	1.49	Random
#14	45	1.478	Random
#14	46	1.468	Random
#14	47	1.456	Random
#14	48	1.446	Random
#14	49	1.435	Random
#14	50	1.423	Random
#14	51	1.41	Random
#14	52	1.403	Random
#14	53	1.38	Random
#14	54	1.372	Random
#14	55	1.361	Random
#14	56	1.35	Random
#14	57	1.333	Random
#14	58	1.322	Random
#14	59	1.309	Random
#14	60	1.594	Random
#14	61	1.602	Random
#14	62	1.61	Random
#14	63	1.607	Random
#14	64	1.614	Random
#14	65	1.307	Random
#14	66	1.292	Random
#14	67	1.291	Random
#14	68	1.279	Random
#14	69	1.252	Random
#14	70	1.555	Random
#14	71	1.559	Random
#14	72	1.563	Random
#14	73	1.567	Random
#14	74	1.572	Random
#14	75	1.574	Random
#14	76	1.575	Random
#14	77	1.578	Random
#14	78	1.58	Random
#14	79	1.588	Random
#14	80	0.96	Random
#14	81	0.93	Random
#14	82	0.916	Random
#14	83	0.899	Random
#14	84	0.881	Random
#14	85	0.85	Random
#14	86	0.836	Random
#14	87	0.807	Random
#14	88	0.788	Random
#14	89	0.773	Random
#14	90	1.434	Random
#14	91	1.438	Random
#14	92	1.448	Random
#14	93	1.444	Random
#14	94	1.441	Random
#14	95	1.443	Random
#14	96	1.446	Random
#14	97	1.449	Random
#14	98	1.454	Random
#14	99	1.455	Random
#14	100	0.809	Random
#14	101	0.772	Random
#14	102	0.759	Random
#14	103	0.746	Random
#14	104	0.733	Random
#14	105	0.721	Random
#14	106	0.708	Random
#14	107	0.698	Random
#14	108	0.679	Random
#14	109	0.668	Random
#14	110	0.983	Random
#14	111	0.976	Random
#14	112	0.962	Random
#14	113	0.953	Random
#14	114	0.94	Random
#14	115	1.29	Random
#14	116	1.292	Random
#14	117	1.299	Random
#14	118	1.296	Random
#15	1	2.346	Random
#15	2	2.344	Random
#15	3	2.342	Random
#15	4	2.341	Random
#15	5	2.341	Random
#15	6	2.34	Random
#15	7	2.341	Random
#15	8	2.341	Random
#15	9	2.341	Random
#15	10	2.338	Random
#15	11	2.336	Random
#15	12	2.335	Random
#15	13	2.335	Random
#15	14	2.334	Random
#15	15	2.33	Random
#15	16	2.342	Random
#15	17	2.335	Random
#15	18	2.331	Random
#15	19	2.334	Random
#15	20	1.529	Random
#15	21	1.498	Random
#15	22	1.473	Random
#15	23	1.449	Random
#15	24	1.419	Random
#15	25	1.823	Random
#15	26	1.822	Random
#15	27	1.826	Random
#15	28	1.83	Random
#15	29	1.825	Random
#15	30	1.406	Random
#15	31	1.381	Random
#15	32	1.349	Random
#15	33	1.32	Random
#15	34	1.285	Random
#15	35	1.498	Random
#15	36	1.487	Random
#15	37	1.474	Random
#15	38	1.464	Random
#15	39	1.451	Random
#15	40	1.186	Random
#15	41	1.156	Random
#15	42	1.126	Random
#15	43	1.1	Random
#15	44	1.078	Random
#15	45	1.349	Random
#15	46	1.333	Random
#15	47	1.323	Random
#15	48	1.313	Random
#15	49	1.3	Random
#15	50	1.561	Random
#15	51	1.566	Random
#15	52	1.575	Random
#15	53	1.58	Random
#15	54	1.589	Random
#15	55	1.029	Random
#15	56	1.003	Random
#15	57	0.982	Random
#15	58	0.954	Random
#15	59	0.934	Random
#15	60	1.232	Random
#15	61	1.22	Random
#15	62	1.204	Random
#15	63	1.195	Random
#15	64	1.183	Random
#15	65	0.852	Random
#15	66	0.821	Random
#15	67	0.803	Random
#15	68	0.789	Random
#15	69	0.767	Random
#15	70	1.389	Random
#15	71	1.389	Random
#15	72	1.39	Random
#15	73	1.392	Random
#15	74	1.399	Random
#15	75	0.792	Random
#15	76	0.757	Random
#15	77	0.745	Random
#15	78	0.728	Random
#15	79	0.714	Random
#15	80	1.037	Random
#15	81	1.028	Random
#15	82	1.012	Random
#15	83	1.002	Random
#15	84	0.995	Random
#15	85	0.984	Random
#15	86	0.972	Random
#15	87	0.959	Random
#15	88	0.954	Random
#15	89	0.941	Random
#15	90	0.931	Random
#15	91	0.92	Random
#15	92	0.909	Random
#15	93	0.908	Random
#15	94	0.894	Random
#15	95	0.59	Random
#15	96	0.56	Random
#15	97	0.55	Random
#15	98	0.534	Random
#15	99	0.527	Random
#15	100	1.175	Random
#15	101	1.176	Random
#15	102	1.179	Random
#15	103	1.184	Random
#15	104	1.192	Random
#15	105	0.594	Random
#15	106	0.548	Random
#15	107	0.533	Random
#15	108	0.52	Random
#15	109	0.516	Random
#15	110	1.162	Random
#15	111	1.159	Random
#15	112	1.16	Random
#15	113	1.169	Random
#15	114	1.171	Random
#15	115	0.574	Random
#15	116	0.524	Random
#15	117	0.51	Random
#15	118	0.501	Random
#17	1	2.346	Random
#17	2	2.347	Random
#17	3	2.356	Random
#17	4	2.357	Random
#17	5	2.357	Random
#17	6	2.355	Random
#17	7	2.354	Random
#17	8	2.352	Random
#17	9	2.351	Random
#17	10	2.351	Random
#17	11	2.349	Random
#17	12	2.348	Random
#17	13	2.347	Random
#17	14	2.348	Random
#17	15	2.347	Random
#17	16	2.347	Random
#17	17	2.343	Random
#17	18	2.346	Random
#17	19	2.343	Random
#17	20	1.909	Random
#17	21	1.906	Random
#17	22	1.901	Random
#17	23	1.9	Random
#17	24	1.894	Random
#17	25	1.514	Random
#17	26	1.486	Random
#17	27	1.474	Random
#17	28	1.433	Random
#17	29	1.425	Random
#17	30	1.834	Random
#17	31	1.836	Random
#17	32	1.836	Random
#17	33	1.839	Random
#17	34	1.836	Random
#17	35	1.413	Random
#17	36	1.386	Random
#17	37	1.359	Random
#17	38	1.335	Random
#17	39	1.308	Random
#17	40	1.529	Random
#17	41	1.517	Random
#17	42	1.497	Random
#17	43	1.493	Random
#17	44	1.479	Random
#17	45	1.462	Random
#17	46	1.449	Random
#17	47	1.44	Random
#17	48	1.421	Random
#17	49	1.415	Random
#17	50	1.406	Random
#17	51	1.387	Random
#17	52	1.372	Random
#17	53	1.351	Random
#17	54	1.345	Random
#17	55	1.324	Random
#17	56	1.311	Random
#17	57	1.303	Random
#17	58	1.286	Random
#17	59	1.277	Random
#17	60	1.535	Random
#17	61	1.532	Random
#17	62	1.539	Random
#17	63	1.531	Random
#17	64	1.538	Random
#17	65	1.259	Random
#17	66	1.247	Random
#17	67	1.24	Random
#17	68	1.227	Random
#17	69	1.223	Random
#17	70	1.489	Random
#17	71	1.495	Random
#17	72	1.497	Random
#17	73	1.501	Random
#17	74	1.495	Random
#17	75	1.494	Random
#17	76	1.496	Random
#17	77	1.495	Random
#17	78	1.502	Random
#17	79	1.497	Random
#17	80	0.892	Random
#17	81	0.853	Random
#17	82	0.86	Random
#17	83	0.856	Random
#17	84	0.828	Random
#17	85	0.815	Random
#17	86	0.803	Random
#17	87	0.802	Random
#17	88	0.773	Random
#17	89	0.758	Random
#17	90	1.391	Random
#17	91	1.379	Random
#17	92	1.385	Random
#17	93	1.391	Random
#17	94	1.386	Random
#17	95	1.385	Random
#17	96	1.38	Random
#17	97	1.383	Random
#17	98	1.386	Random
#17	99	1.388	Random
#17	100	0.771	Random
#17	101	0.746	Random
#17	102	0.73	Random
#17	103	0.728	Random
#17	104	0.722	Random
#17	105	0.704	Random
#17	106	0.704	Random
#17	107	0.69	Random
#17	108	0.687	Random
#17	109	0.676	Random
#17	110	0.989	Random
#17	111	0.983	Random
#17	112	0.98	Random
#17	113	0.959	Random
#17	114	0.951	Random
#17	115	1.273	Random
#17	116	1.272	Random
#17	117	1.274	Random
#17	118	1.275	Random
#18	1	2.36	Random
#18	2	2.358	Random
#18	3	2.365	Random
#18	4	2.365	Random
#18	5	2.366	Random
#18	6	2.365	Random
#18	7	2.364	Random
#18	8	2.363	Random
#18	9	2.36	Random
#18	10	2.359	Random
#18	11	2.36	Random
#18	12	2.359	Random
#18	13	2.359	Random
#18	14	2.359	Random
#18	15	2.358	Random
#18	16	2.366	Random
#18	17	2.36	Random
#18	18	2.361	Random
#18	19	2.363	Random
#18	20	1.582	Random
#18	21	1.543	Random
#18	22	1.502	Random
#18	23	1.471	Random
#18	24	1.437	Random
#18	25	1.862	Random
#18	26	1.866	Random
#18	27	1.868	Random
#18	28	1.87	Random
#18	29	1.872	Random
#18	30	1.411	Random
#18	31	1.387	Random
#18	32	1.355	Random
#18	33	1.322	Random
#18	34	1.279	Random
#18	35	1.516	Random
#18	36	1.507	Random
#18	37	1.489	Random
#18	38	1.475	Random
#18	39	1.464	Random
#18	40	1.156	Random
#18	41	1.126	Random
#18	42	1.102	Random
#18	43	1.077	Random
#18	44	1.035	Random
#18	45	1.33	Random
#18	46	1.307	Random
#18	47	1.293	Random
#18	48	1.286	Random
#18	49	1.266	Random
#18	50	1.549	Random
#18	51	1.56	Random
#18	52	1.562	Random
#18	53	1.567	Random
#18	54	1.576	Random
#18	55	0.976	Random
#18	56	0.947	Random
#18	57	0.924	Random
#18	58	0.898	Random
#18	59	0.874	Random
#18	60	1.17	Random
#18	61	1.158	Random
#18	62	1.147	Random
#18	63	1.129	Random
#18	64	1.119	Random
#18	65	0.781	Random
#18	66	0.752	Random
#18	67	0.741	Random
#18	68	0.722	Random
#18	69	0.711	Random
#18	70	1.346	Random
#18	71	1.354	Random
#18	72	1.353	Random
#18	73	1.356	Random
#18	74	1.365	Random
#18	75	0.736	Random
#18	76	0.703	Random
#18	77	0.685	Random
#18	78	0.675	Random
#18	79	0.664	Random
#18	80	0.971	Random
#18	81	0.961	Random
#18	82	0.952	Random
#18	83	0.938	Random
#18	84	0.936	Random
#18	85	0.917	Random
#18	86	0.905	Random
#18	87	0.902	Random
#18	88	0.885	Random
#18	89	0.878	Random
#18	90	0.873	Random
#18	91	0.86	Random
#18	92	0.855	Random
#18	93	0.84	Random
#18	94	0.839	Random
#18	95	0.547	Random
#18	96	0.515	Random
#18	97	0.507	Random
#18	98	0.499	Random
#18	99	0.488	Random
#18	100	1.15	Random
#18	101	1.139	Random
#18	102	1.141	Random
#18	103	1.147	Random
#18	104	1.149	Random
#18	105	0.555	Random
#18	106	0.501	Random
#18	107	0.499	Random
#18	108	0.493	Random
#18	109	0.478	Random
#18	110	1.13	Random
#18	111	1.117	Random
#18	112	1.122	Random
#18	113	1.125	Random
#18	114	1.137	Random
#18	115	0.546	Random
#18	116	0.488	Random
#18	117	0.471	Random
#18	118	0.475	Random
#20	1	2.372	Random
#20	2	2.372	Random
#20	3	2.371	Random
#20	4	2.368	Random
#20	5	2.366	Random
#20	6	2.364	Random
#20	7	2.364	Random
#20	8	2.362	Random
#20	9	2.361	Random
#20	10	2.361	Random
#20	11	2.36	Random
#20	12	2.359	Random
#20	13	2.358	Random
#20	14	2.357	Random
#20	15	2.357	Random
#20	16	2.356	Random
#20	17	2.355	Random
#20	18	2.355	Random
#20	19	2.354	Random
#20	20	1.845	Random
#20	21	1.839	Random
#20	22	1.838	Random
#20	23	1.832	Random
#20	24	1.833	Random
#20	25	1.83	Random
#20	26	1.827	Random
#20	27	1.825	Random
#20	28	1.825	Random
#20	29	1.823	Random
#20	30	1.409	Random
#20	31	1.377	Random
#20	32	1.348	Random
#20	33	1.325	Random
#20	34	1.296	Random
#20	35	1.756	Random
#20	36	1.758	Random
#20	37	1.76	Random
#20	38	1.759	Random
#20	39	1.759	Random
#20	40	1.758	Random
#20	41	1.759	Random
#20	42	1.765	Random
#20	43	1.763	Random
#20	44	1.759	Random
#20	45	1.762	Random
#20	46	1.756	Random
#20	47	1.756	Random
#20	48	1.756	Random
#20	49	1.753	Random
#20	50	1.302	Random
#20	51	1.276	Random
#20	52	1.256	Random
#20	53	1.226	Random
#20	54	1.203	Random
#20	55	1.684	Random
#20	56	1.683	Random
#20	57	1.681	Random
#20	58	1.681	Random
#20	59	1.681	Random
#20	60	1.175	Random
#20	61	1.164	Random
#20	62	1.141	Random
#20	63	1.112	Random
#20	64	1.083	Random
#20	65	1.358	Random
#20	66	1.339	Random
#20	67	1.324	Random
#20	68	1.311	Random
#20	69	1.296	Random
#20	70	1.543	Random
#20	71	1.544	Random
#20	72	1.545	Random
#20	73	1.546	Random
#20	74	1.547	Random
#20	75	0.972	Random
#20	76	0.952	Random
#20	77	0.938	Random
#20	78	0.922	Random
#20	79	0.894	Random
#20	80	1.217	Random
#20	81	1.204	Random
#20	82	1.183	Random
#20	83	1.171	Random
#20	84	1.153	Random
#20	85	1.423	Random
#20	86	1.417	Random
#20	87	1.417	Random
#20	88	1.418	Random
#20	89	1.417	Random
#20	90	1.123	Random
#20	91	1.125	Random
#20	92	1.112	Random
#20	93	1.109	Random
#20	94	1.096	Random
#20	95	1.369	Random
#20	96	1.368	Random
#20	97	1.367	Random
#20	98	1.368	Random
#20	99	1.363	Random
#20	100	1.36	Random
#20	101	1.36	Random
#20	102	1.358	Random
#20	103	1.363	Random
#20	104	1.357	Random
#20	105	0.744	Random
#20	106	0.715	Random
#20	107	0.711	Random
#20	108	0.698	Random
#20	109	0.7	Random
#20	110	0.68	Random
#20	111	0.667	Random
#20	112	0.658	Random
#20	113	0.651	Random
#20	114	0.64	Random
#20	115	0.97	Random
#20	116	0.958	Random
#20	117	0.946	Random
#20	118	0.929	Random
#21	1	2.345	Random
#21	2	2.344	Random
#21	3	2.353	Random
#21	4	2.346	Random
#21	5	2.348	Random
#21	6	2.345	Random
#21	7	2.342	Random
#21	8	2.342	Random
#21	9	2.343	Random
#21	10	2.342	Random
#21	11	2.341	Random
#21	12	2.341	Random
#21	13	2.339	Random
#21	14	2.336	Random
#21	15	2.333	Random
#21	16	2.333	Random
#21	17	2.334	Random
#21	18	2.278	Random
#21	19	2.332	Random
#21	20	1.547	Random
#21	21	1.515	Random
#21	22	1.48	Random
#21	23	1.446	Random
#21	24	1.414	Random
#21	25	1.797	Random
#21	26	1.8	Random
#21	27	1.799	Random
#21	28	1.801	Random
#21	29	1.8	Random
#21	30	1.598	Random
#21	31	1.587	Random
#21	32	1.576	Random
#21	33	1.561	Random
#21	34	1.555	Random
#21	35	1.322	Random
#21	36	1.293	Random
#21	37	1.262	Random
#21	38	1.236	Random
#21	39	1.204	Random
#21	40	1.173	Random
#21	41	1.142	Random
#21	42	1.111	Random
#21	43	1.077	Random
#21	44	1.047	Random
#21	45	1.553	Random
#21	46	1.558	Random
#21	47	1.562	Random
#21	48	1.564	Random
#21	49	1.569	Random
#21	50	1.315	Random
#21	51	1.314	Random
#21	52	1.296	Random
#21	53	1.281	Random
#21	54	1.267	Random
#21	55	1.254	Random
#21	56	1.236	Random
#21	57	1.219	Random
#21	58	1.213	Random
#21	59	1.195	Random
#21	60	1.179	Random
#21	61	1.167	Random
#21	62	1.153	Random
#21	63	1.135	Random
#21	64	1.121	Random
#21	65	1.109	Random
#21	66	1.094	Random
#21	67	1.071	Random
#21	68	1.06	Random
#21	69	1.047	Random
#21	70	1.311	Random
#21	71	1.306	Random
#21	72	1.305	Random
#21	73	1.304	Random
#21	74	1.301	Random
#21	75	1.304	Random
#21	76	1.298	Random
#21	77	1.299	Random
#21	78	1.301	Random
#21	79	1.298	Random
#21	80	1.297	Random
#21	81	1.293	Random
#21	82	1.293	Random
#21	83	1.29	Random
#21	84	1.289	Random
#21	85	1.023	Random
#21	86	1.007	Random
#21	87	1.002	Random
#21	88	1.001	Random
#21	89	0.986	Random
#21	90	0.976	Random
#21	91	0.965	Random
#21	92	0.952	Random
#21	93	0.942	Random
#21	94	0.93	Random
#21	95	0.915	Random
#21	96	0.912	Random
#21	97	0.9	Random
#21	98	0.888	Random
#21	99	0.873	Random
#21	100	1.152	Random
#21	101	1.149	Random
#21	102	1.142	Random
#21	103	1.145	Random
#21	104	1.138	Random
#21	105	0.575	Random
#21	106	0.53	Random
#21	107	0.525	Random
#21	108	0.517	Random
#21	109	0.514	Random
#21	110	0.83	Random
#21	111	0.833	Random
#21	112	0.818	Random
#21	113	0.806	Random
#21	114	0.806	Random
#21	115	0.79	Random
#21	116	0.783	Random
#21	117	0.774	Random
#21	118	0.766	Random
#24	1	2.331	Random
#24	2	2.332	Random
#24	3	2.33	Random
#24	4	2.329	Random
#24	5	2.33	Random
#24	6	2.326	Random
#24	7	2.328	Random
#24	8	2.326	Random
#24	9	2.327	Random
#24	10	2.326	Random
#24	11	2.325	Random
#24	12	2.325	Random
#24	13	2.324	Random
#24	14	2.324	Random
#24	15	2.323	Random
#24	16	2.323	Random
#24	17	2.324	Random
#24	18	2.322	Random
#24	19	2.322	Random
#24	20	1.505	Random
#24	21	1.461	Random
#24	22	1.435	Random
#24	23	1.401	Random
#24	24	1.368	Random
#24	25	1.814	Random
#24	26	1.82	Random
#24	27	1.827	Random
#24	28	1.824	Random
#24	29	1.829	Random
#24	30	1.356	Random
#24	31	1.326	Random
#24	32	1.306	Random
#24	33	1.275	Random
#24	34	1.232	Random
#24	35	1.495	Random
#24	36	1.486	Random
#24	37	1.479	Random
#24	38	1.461	Random
#24	39	1.448	Random
#24	40	1.438	Random
#24	41	1.439	Random
#24	42	1.421	Random
#24	43	1.407	Random
#24	44	1.396	Random
#24	45	1.391	Random
#24	46	1.379	Random
#24	47	1.361	Random
#24	48	1.354	Random
#24	49	1.343	Random
#24	50	1.609	Random
#24	51	1.617	Random
#24	52	1.625	Random
#24	53	1.63	Random
#24	54	1.636	Random
#24	55	1.646	Random
#24	56	1.644	Random
#24	57	1.648	Random
#24	58	1.65	Random
#24	59	1.647	Random
#24	60	1.059	Random
#24	61	1.024	Random
#24	62	1.023	Random
#24	63	0.988	Random
#24	64	0.968	Random
#24	65	1.287	Random
#24	66	1.269	Random
#24	67	1.254	Random
#24	68	1.235	Random
#24	69	1.223	Random
#24	70	1.501	Random
#24	71	1.51	Random
#24	72	1.511	Random
#24	73	1.513	Random
#24	74	1.521	Random
#24	75	1.223	Random
#24	76	1.212	Random
#24	77	1.194	Random
#24	78	1.183	Random
#24	79	1.166	Random
#24	80	1.155	Random
#24	81	1.146	Random
#24	82	1.128	Random
#24	83	1.115	Random
#24	84	1.102	Random
#24	85	0.761	Random
#24	86	0.738	Random
#24	87	0.724	Random
#24	88	0.7	Random
#24	89	0.687	Random
#24	90	0.685	Random
#24	91	0.658	Random
#24	92	0.659	Random
#24	93	0.639	Random
#24	94	0.633	Random
#24	95	0.616	Random
#24	96	0.605	Random
#24	97	0.587	Random
#24	98	0.578	Random
#24	99	0.567	Random
#24	100	1.244	Random
#24	101	1.238	Random
#24	102	1.242	Random
#24	103	1.248	Random
#24	104	1.26	Random
#24	105	0.615	Random
#24	106	0.59	Random
#24	107	0.58	Random
#24	108	0.562	Random
#24	109	0.555	Random
#24	110	0.549	Random
#24	111	0.537	Random
#24	112	0.533	Random
#24	113	0.521	Random
#24	114	0.514	Random
#24	115	1.183	Random
#24	116	1.185	Random
#24	117	1.189	Random
#24	118	1.197	Random
#25	1	2.337	Random
#25	2	2.339	Random
#25	3	2.337	Random
#25	4	2.337	Random
#25	5	2.338	Random
#25	6	2.336	Random
#25	7	2.335	Random
#25	8	2.335	Random
#25	9	2.335	Random
#25	10	2.335	Random
#25	11	2.333	Random
#25	12	2.332	Random
#25	13	2.331	Random
#25	14	2.329	Random
#25	15	2.328	Random
#25	16	2.326	Random
#25	17	2.327	Random
#25	18	2.327	Random
#25	19	2.327	Random
#25	20	1.819	Random
#25	21	1.81	Random
#25	22	1.807	Random
#25	23	1.806	Random
#25	24	1.802	Random
#25	25	1.414	Random
#25	26	1.36	Random
#25	27	1.325	Random
#25	28	1.313	Random
#25	29	1.293	Random
#25	30	1.535	Random
#25	31	1.522	Random
#25	32	1.518	Random
#25	33	1.502	Random
#25	34	1.49	Random
#25	35	1.727	Random
#25	36	1.734	Random
#25	37	1.738	Random
#25	38	1.742	Random
#25	39	1.736	Random
#25	40	1.736	Random
#25	41	1.744	Random
#25	42	1.738	Random
#25	43	1.735	Random
#25	44	1.735	Random
#25	45	1.21	Random
#25	46	1.195	Random
#25	47	1.185	Random
#25	48	1.142	Random
#25	49	1.13	Random
#25	50	1.683	Random
#25	51	1.692	Random
#25	52	1.695	Random
#25	53	1.695	Random
#25	54	1.703	Random
#25	55	1.451	Random
#25	56	1.44	Random
#25	57	1.441	Random
#25	58	1.42	Random
#25	59	1.414	Random
#25	60	1.662	Random
#25	61	1.667	Random
#25	62	1.672	Random
#25	63	1.671	Random
#25	64	1.666	Random
#25	65	1.411	Random
#25	66	1.41	Random
#25	67	1.399	Random
#25	68	1.381	Random
#25	69	1.376	Random
#25	70	1.626	Random
#25	71	1.63	Random
#25	72	1.634	Random
#25	73	1.625	Random
#25	74	1.628	Random
#25	75	1.038	Random
#25	76	1.011	Random
#25	77	1.016	Random
#25	78	1.004	Random
#25	79	0.989	Random
#25	80	1.585	Random
#25	81	1.583	Random
#25	82	1.584	Random
#25	83	1.585	Random
#25	84	1.582	Random
#25	85	0.96	Random
#25	86	0.958	Random
#25	87	0.936	Random
#25	88	0.932	Random
#25	89	0.917	Random
#25	90	1.261	Random
#25	91	1.257	Random
#25	92	1.24	Random
#25	93	1.232	Random
#25	94	1.212	Random
#25	95	0.844	Random
#25	96	0.834	Random
#25	97	0.816	Random
#25	98	0.809	Random
#25	99	0.8	Random
#25	100	1.45	Random
#25	101	1.447	Random
#25	102	1.45	Random
#25	103	1.448	Random
#25	104	1.453	Random
#25	105	1.155	Random
#25	106	1.148	Random
#25	107	1.144	Random
#25	108	1.133	Random
#25	109	1.124	Random
#25	110	0.759	Random
#25	111	0.749	Random
#25	112	0.739	Random
#25	113	0.731	Random
#25	114	0.723	Random
#25	115	1.379	Random
#25	116	1.376	Random
#25	117	1.381	Random
#25	118	1.383	Random
#27	1	2.338	Random
#27	2	2.337	Random
#27	3	2.334	Random
#27	4	2.335	Random
#27	5	2.334	Random
#27	6	2.333	Random
#27	7	2.332	Random
#27	8	2.331	Random
#27	9	2.33	Random
#27	10	2.33	Random
#27	11	2.328	Random
#27	12	2.328	Random
#27	13	2.325	Random
#27	14	2.326	Random
#27	15	2.325	Random
#27	16	2.324	Random
#27	17	2.322	Random
#27	18	2.322	Random
#27	19	2.323	Random
#27	20	1.665	Random
#27	21	1.646	Random
#27	22	1.633	Random
#27	23	1.623	Random
#27	24	1.612	Random
#27	25	1.33	Random
#27	26	1.303	Random
#27	27	1.28	Random
#27	28	1.254	Random
#27	29	1.22	Random
#27	30	1.206	Random
#27	31	1.19	Random
#27	32	1.158	Random
#27	33	1.135	Random
#27	34	1.112	Random
#27	35	1.705	Random
#27	36	1.718	Random
#27	37	1.729	Random
#27	38	1.734	Random
#27	39	1.744	Random
#27	40	1.133	Random
#27	41	1.12	Random
#27	42	1.102	Random
#27	43	1.074	Random
#27	44	1.052	Random
#27	45	1.386	Random
#27	46	1.374	Random
#27	47	1.362	Random
#27	48	1.338	Random
#27	49	1.335	Random
#27	50	0.973	Random
#27	51	0.948	Random
#27	52	0.932	Random
#27	53	0.896	Random
#27	54	0.893	Random
#27	55	1.547	Random
#27	56	1.553	Random
#27	57	1.559	Random
#27	58	1.58	Random
#27	59	1.585	Random
#27	60	1.59	Random
#27	61	1.595	Random
#27	62	1.599	Random
#27	63	1.605	Random
#27	64	1.612	Random
#27	65	1.617	Random
#27	66	1.619	Random
#27	67	1.621	Random
#27	68	1.629	Random
#27	69	1.631	Random
#27	70	1.334	Random
#27	71	1.328	Random
#27	72	1.317	Random
#27	73	1.308	Random
#27	74	1.293	Random
#27	75	1.588	Random
#27	76	1.586	Random
#27	77	1.596	Random
#27	78	1.603	Random
#27	79	1.607	Random
#27	80	0.949	Random
#27	81	0.93	Random
#27	82	0.917	Random
#27	83	0.901	Random
#27	84	0.894	Random
#27	85	1.55	Random
#27	86	1.551	Random
#27	87	1.549	Random
#27	88	1.562	Random
#27	89	1.562	Random
#27	90	0.896	Random
#27	91	0.885	Random
#27	92	0.868	Random
#27	93	0.858	Random
#27	94	0.849	Random
#27	95	1.206	Random
#27	96	1.191	Random
#27	97	1.176	Random
#27	98	1.166	Random
#27	99	1.159	Random
#27	100	1.459	Random
#27	101	1.465	Random
#27	102	1.47	Random
#27	103	1.468	Random
#27	104	1.479	Random
#27	105	1.16	Random
#27	106	1.158	Random
#27	107	1.146	Random
#27	108	1.136	Random
#27	109	1.115	Random
#27	110	1.435	Random
[truncated: 6,262 more rows]

## Sheet: Figure 3c
Figure 3c
group	model	rmse	mae	mape
NCACY45-05_1	iMODEL	0.0226614	0.0175514	0.616943
NCACY45-05_1	iMODEL	0.0176224	0.00973554	0.342613
NCACY45-05_1	iMODEL	0.0169243	0.00940706	0.330009
NCACY45-05_1	iMODEL	0.020264	0.0150409	0.531351
NCACY45-05_1	iMODEL	0.018482	0.0112286	0.392546
NCACY45-05_1	iMODEL	0.0169306	0.00983762	0.34549
NCACY45-05_1	iMODEL	0.0240562	0.0181547	0.639949
NCACY45-05_1	iMODEL	0.0253071	0.0201689	0.715662
NCACY45-05_1	iMODEL	0.0169903	0.0102599	0.362009
NCACY45-05_1	iMODEL	0.0231882	0.0180981	0.637402
NCACY45-05_1	PATCHTST	0.0203575	0.0110084	0.391218
NCACY45-05_1	PATCHTST	0.0189168	0.0135549	0.476861
NCACY45-05_1	PATCHTST	0.0266581	0.0174314	0.613041
NCACY45-05_1	PATCHTST	0.0271361	0.0216073	0.763377
NCACY45-05_1	PATCHTST	0.0189566	0.0111623	0.396764
NCACY45-05_1	PATCHTST	0.0214686	0.0113229	0.401627
NCACY45-05_1	PATCHTST	0.0182432	0.00966962	0.340314
NCACY45-05_1	PATCHTST	0.0259536	0.0144609	0.517936
NCACY45-05_1	PATCHTST	0.0181864	0.00995974	0.350094
NCACY45-05_1	PATCHTST	0.0204194	0.0120294	0.428492
NCACY45-05_1	Informer	0.0470019	0.0431056	1.53185
NCACY45-05_1	Informer	0.0211374	0.0161086	0.574472
NCACY45-05_1	Informer	0.0430005	0.035505	1.23719
NCACY45-05_1	Informer	0.042549	0.0337958	1.16348
NCACY45-05_1	Informer	0.0263888	0.0205378	0.718202
NCACY45-05_1	Informer	0.031308	0.0245066	0.849667
NCACY45-05_1	Informer	0.0298514	0.0249533	0.880911
NCACY45-05_1	Informer	0.0484691	0.0438402	1.5443
NCACY45-05_1	Informer	0.140168	0.138662	4.92863
NCACY45-05_1	Informer	0.0484646	0.0417451	1.45067
NCACY35-05_1	iMODEL	0.00709703	0.00466842	0.158852
NCACY35-05_1	iMODEL	0.0129419	0.00875094	0.297738
NCACY35-05_1	iMODEL	0.0105101	0.0095114	0.328294
NCACY35-05_1	iMODEL	0.00832006	0.00595318	0.203601
NCACY35-05_1	iMODEL	0.011335	0.00997117	0.344783
NCACY35-05_1	iMODEL	0.0105627	0.00918929	0.316205
NCACY35-05_1	iMODEL	0.00771558	0.00468888	0.158727
NCACY35-05_1	iMODEL	0.0101902	0.00757758	0.258165
NCACY35-05_1	iMODEL	0.0107381	0.0091125	0.313105
NCACY35-05_1	iMODEL	0.0087108	0.00547947	0.186085
NCACY35-05_1	PATCHTST	0.0331298	0.0293165	1.01544
NCACY35-05_1	PATCHTST	0.0260468	0.0225265	0.7855
NCACY35-05_1	PATCHTST	0.0139315	0.0107422	0.375119
NCACY35-05_1	PATCHTST	0.0144109	0.0114402	0.39609
NCACY35-05_1	PATCHTST	0.0190511	0.0159266	0.552387
NCACY35-05_1	PATCHTST	0.0373142	0.0336195	1.16229
NCACY35-05_1	PATCHTST	0.024205	0.0207476	0.717896
NCACY35-05_1	PATCHTST	0.0252602	0.0197818	0.692575
NCACY35-05_1	PATCHTST	0.0187019	0.014563	0.502458
NCACY35-05_1	PATCHTST	0.0219342	0.0179288	0.620913
NCACY35-05_1	Informer	0.138543	0.137517	4.79807
NCACY35-05_1	Informer	0.0231813	0.0197218	0.686052
NCACY35-05_1	Informer	0.075581	0.0734128	2.56277
NCACY35-05_1	Informer	0.0301714	0.0253641	0.876122
NCACY35-05_1	Informer	0.0474205	0.0438866	1.51783
NCACY35-05_1	Informer	0.0229207	0.0193147	0.668302
NCACY35-05_1	Informer	0.0649957	0.0606126	2.13089
NCACY35-05_1	Informer	0.0312043	0.0263921	0.907327
NCACY35-05_1	Informer	0.0301696	0.0238438	0.837106
NCACY35-05_1	Informer	0.0413065	0.034355	1.18565
NCACY25-025_1	iMODEL	0.031812	0.0233314	0.80855
NCACY25-025_1	iMODEL	0.032023	0.0247432	0.865126
NCACY25-025_1	iMODEL	0.030355	0.0241253	0.844401
NCACY25-025_1	iMODEL	0.0300808	0.0238462	0.829435
NCACY25-025_1	iMODEL	0.0344772	0.0266911	0.935971
NCACY25-025_1	iMODEL	0.0367377	0.0311503	1.09318
NCACY25-025_1	iMODEL	0.0338294	0.0259255	0.9063
NCACY25-025_1	iMODEL	0.0366682	0.029788	1.04677
NCACY25-025_1	iMODEL	0.0344338	0.0260599	0.911999
NCACY25-025_1	iMODEL	0.0361237	0.0305889	1.07208
NCACY25-025_1	PATCHTST	0.0490537	0.038439	1.36675
NCACY25-025_1	PATCHTST	0.0354262	0.0276305	0.972846
NCACY25-025_1	PATCHTST	0.0997695	0.0789098	2.83098
NCACY25-025_1	PATCHTST	0.0488146	0.0371944	1.30824
NCACY25-025_1	PATCHTST	0.0456922	0.0362826	1.25305
NCACY25-025_1	PATCHTST	0.0500381	0.0409888	1.40397
NCACY25-025_1	PATCHTST	0.0473031	0.037529	1.30335
NCACY25-025_1	PATCHTST	0.044813	0.0342895	1.20029
NCACY25-025_1	PATCHTST	0.0500749	0.040885	1.39333
NCACY25-025_1	PATCHTST	0.0481248	0.0374675	1.30857
NCACY25-025_1	Informer	0.134808	0.13145	4.55582
NCACY25-025_1	Informer	0.0630932	0.0500055	1.74108
NCACY25-025_1	Informer	0.0532857	0.0451857	1.58945
NCACY25-025_1	Informer	0.0485042	0.0403153	1.37064
NCACY25-025_1	Informer	0.0432008	0.0340445	1.20485
NCACY25-025_1	Informer	0.0697942	0.0625083	2.15396
NCACY25-025_1	Informer	0.0619856	0.0547724	1.89289
NCACY25-025_1	Informer	0.0813944	0.0740236	2.55256
NCACY25-025_1	Informer	0.0964404	0.0914524	3.16297
NCACY25-025_1	Informer	0.038351	0.0302701	1.03503
NCACY25-05_1	iMODEL	0.0454347	0.0295759	1.02126
NCACY25-05_1	iMODEL	0.0374064	0.0226511	0.779738
NCACY25-05_1	iMODEL	0.0432171	0.0278236	0.954283
NCACY25-05_1	iMODEL	0.0438604	0.0291549	1.00343
NCACY25-05_1	iMODEL	0.0379941	0.0224476	0.776771
NCACY25-05_1	iMODEL	0.0401597	0.0244978	0.846686
NCACY25-05_1	iMODEL	0.0364866	0.0216632	0.7473
NCACY25-05_1	iMODEL	0.0429688	0.0263831	0.910339
NCACY25-05_1	iMODEL	0.0367486	0.0238528	0.820109
NCACY25-05_1	iMODEL	0.0428167	0.0287307	0.986657
NCACY25-05_1	PATCHTST	0.0475827	0.0350602	1.20254
NCACY25-05_1	PATCHTST	0.0470482	0.0325672	1.12404
NCACY25-05_1	PATCHTST	0.0510023	0.0361399	1.24547
NCACY25-05_1	PATCHTST	0.0480407	0.0321782	1.11289
NCACY25-05_1	PATCHTST	0.0541922	0.0328498	1.14538
NCACY25-05_1	PATCHTST	0.0522118	0.0376106	1.28974
NCACY25-05_1	PATCHTST	0.0545851	0.0388417	1.34003
NCACY25-05_1	PATCHTST	0.0749108	0.055231	1.90885
NCACY25-05_1	PATCHTST	0.0608756	0.0422057	1.46519
NCACY25-05_1	PATCHTST	0.0565034	0.0368481	1.27883
NCACY25-05_1	Informer	0.136238	0.12787	4.32649
NCACY25-05_1	Informer	0.0510093	0.0364458	1.25567
NCACY25-05_1	Informer	0.0576199	0.0409422	1.40453
NCACY25-05_1	Informer	0.0497775	0.0352075	1.21218
NCACY25-05_1	Informer	0.0596429	0.0516073	1.74198
NCACY25-05_1	Informer	0.0686389	0.0448986	1.55519
NCACY25-05_1	Informer	0.0640316	0.0502459	1.71794
NCACY25-05_1	Informer	0.0485964	0.0362556	1.24033
NCACY25-05_1	Informer	0.0501961	0.0385663	1.319
NCACY25-05_1	Informer	0.0522907	0.0367138	1.26613
NCACY25-1_1	iMODEL	0.0337894	0.0281414	0.957301
NCACY25-1_1	iMODEL	0.0339998	0.0282919	0.952423
NCACY25-1_1	iMODEL	0.0342518	0.0289302	0.984345
NCACY25-1_1	iMODEL	0.0351381	0.027799	0.956346
NCACY25-1_1	iMODEL	0.0327197	0.0278995	0.946866
NCACY25-1_1	iMODEL	0.0356823	0.0307437	1.04122
NCACY25-1_1	iMODEL	0.0346497	0.0290566	0.981033
NCACY25-1_1	iMODEL	0.0344518	0.0276214	0.947445
NCACY25-1_1	iMODEL	0.0368278	0.0305013	1.04841
NCACY25-1_1	iMODEL	0.0347423	0.0285149	0.974859
NCACY25-1_1	PATCHTST	0.0469511	0.0358535	1.2421
NCACY25-1_1	PATCHTST	0.0635024	0.0522914	1.81388
NCACY25-1_1	PATCHTST	0.0501091	0.0391338	1.35807
NCACY25-1_1	PATCHTST	0.0975545	0.0887735	3.05965
NCACY25-1_1	PATCHTST	0.062637	0.0524045	1.8093
NCACY25-1_1	PATCHTST	0.0411031	0.0322774	1.11256
NCACY25-1_1	PATCHTST	0.0466199	0.0365403	1.26371
NCACY25-1_1	PATCHTST	0.0425975	0.0329992	1.14112
NCACY25-1_1	PATCHTST	0.0474391	0.0369483	1.28013
NCACY25-1_1	PATCHTST	0.0518523	0.0419263	1.45079
NCACY25-1_1	Informer	0.048022	0.0420081	1.43179
NCACY25-1_1	Informer	0.0387633	0.033406	1.14529
NCACY25-1_1	Informer	0.0696709	0.0609636	2.11245
NCACY25-1_1	Informer	0.0458805	0.0388528	1.34338
NCACY25-1_1	Informer	0.0599723	0.0494631	1.7298
NCACY25-1_1	Informer	0.0664245	0.0548896	1.9227
NCACY25-1_1	Informer	0.0461796	0.0395164	1.36389
NCACY25-1_1	Informer	0.0761625	0.0671193	2.32695
NCACY25-1_1	Informer	0.0585874	0.0455347	1.5153
NCACY25-1_1	Informer	0.143487	0.137817	4.74313
NCMCY45-05_1	iMODEL	0.0123795	0.00860774	0.312496
NCMCY45-05_1	iMODEL	0.0116584	0.00791166	0.287696
NCMCY45-05_1	iMODEL	0.0141744	0.0104257	0.377768
NCMCY45-05_1	iMODEL	0.0114763	0.00778413	0.281816
NCMCY45-05_1	iMODEL	0.0116849	0.0078521	0.284851
NCMCY45-05_1	iMODEL	0.0105661	0.00770355	0.27676
NCMCY45-05_1	iMODEL	0.0109528	0.00772431	0.281025
NCMCY45-05_1	iMODEL	0.0137437	0.0102783	0.374684
NCMCY45-05_1	iMODEL	0.0116732	0.00805509	0.289657
NCMCY45-05_1	iMODEL	0.0105949	0.0074188	0.267361
NCMCY45-05_1	PATCHTST	0.0110075	0.00845746	0.304874
NCMCY45-05_1	PATCHTST	0.0150782	0.0127089	0.453546
NCMCY45-05_1	PATCHTST	0.0126181	0.0104189	0.369778
NCMCY45-05_1	PATCHTST	0.0286916	0.026667	0.961861
NCMCY45-05_1	PATCHTST	0.0127134	0.00991557	0.355956
NCMCY45-05_1	PATCHTST	0.0208053	0.0196704	0.700661
NCMCY45-05_1	PATCHTST	0.0214918	0.0203268	0.725229
NCMCY45-05_1	PATCHTST	0.00869441	0.00700504	0.251466
NCMCY45-05_1	PATCHTST	0.00912504	0.00716036	0.258258
NCMCY45-05_1	PATCHTST	0.0238199	0.0228211	0.819485
NCMCY45-05_1	Informer	0.0464174	0.0426391	1.54817
NCMCY45-05_1	Informer	0.0165884	0.013118	0.465942
NCMCY45-05_1	Informer	0.0405146	0.0368665	1.29817
NCMCY45-05_1	Informer	0.0391604	0.0361131	1.2982
NCMCY45-05_1	Informer	0.061017	0.0585162	2.07449
NCMCY45-05_1	Informer	0.0399023	0.0362441	1.31266
NCMCY45-05_1	Informer	0.0429186	0.039616	1.39827
NCMCY45-05_1	Informer	0.0638361	0.0616418	2.2195
NCMCY45-05_1	Informer	0.0905683	0.0877458	3.17349
NCMCY45-05_1	Informer	0.0772563	0.0758028	2.71119
NCMCY35-05_1	iMODEL	0.0107948	0.00970494	0.352054
NCMCY35-05_1	iMODEL	0.0121384	0.0100742	0.365873
NCMCY35-05_1	iMODEL	0.0121212	0.00976172	0.354457
NCMCY35-05_1	iMODEL	0.0110083	0.0100152	0.363038
NCMCY35-05_1	iMODEL	0.0104553	0.0097599	0.354487
NCMCY35-05_1	iMODEL	0.0101418	0.00980478	0.356131
NCMCY35-05_1	iMODEL	0.0123752	0.00982337	0.356913
NCMCY35-05_1	iMODEL	0.010197	0.00983418	0.35729
NCMCY35-05_1	iMODEL	0.0117188	0.00987208	0.358352
NCMCY35-05_1	iMODEL	0.0116162	0.00982568	0.356433
NCMCY35-05_1	PATCHTST	0.0305752	0.0264985	0.949586
NCMCY35-05_1	PATCHTST	0.0197863	0.0161663	0.592784
NCMCY35-05_1	PATCHTST	0.0283103	0.0245521	0.883105
NCMCY35-05_1	PATCHTST	0.0148519	0.012041	0.436262
NCMCY35-05_1	PATCHTST	0.0212419	0.0172424	0.620271
NCMCY35-05_1	PATCHTST	0.0177811	0.0144422	0.52115
NCMCY35-05_1	PATCHTST	0.0136684	0.0111964	0.40438
NCMCY35-05_1	PATCHTST	0.0139616	0.011391	0.412108
NCMCY35-05_1	PATCHTST	0.0181552	0.014713	0.526996
NCMCY35-05_1	PATCHTST	0.0139577	0.0114138	0.412857
NCMCY35-05_1	Informer	0.00883109	0.00704162	0.257238
NCMCY35-05_1	Informer	0.0270807	0.0235194	0.8598
NCMCY35-05_1	Informer	0.0322096	0.0288935	1.04294
NCMCY35-05_1	Informer	0.0716629	0.0697362	2.51802
NCMCY35-05_1	Informer	0.0305116	0.0267864	0.987166
NCMCY35-05_1	Informer	0.0428406	0.0392209	1.44495
NCMCY35-05_1	Informer	0.0218207	0.0182549	0.6703
NCMCY35-05_1	Informer	0.0158604	0.01275	0.458277
NCMCY35-05_1	Informer	0.0180081	0.0144716	0.520791
NCMCY35-05_1	Informer	0.0498833	0.0473601	1.70998
NCMCY25-05_1	iMODEL	0.0109353	0.00834971	0.273162
NCMCY25-05_1	iMODEL	0.0190329	0.0162853	0.529998
NCMCY25-05_1	iMODEL	0.0110579	0.00846666	0.277048
NCMCY25-05_1	iMODEL	0.0125051	0.0104165	0.341831
NCMCY25-05_1	iMODEL	0.0146172	0.0115849	0.377633
NCMCY25-05_1	iMODEL	0.0157611	0.0128883	0.419626
NCMCY25-05_1	iMODEL	0.0123308	0.00879294	0.28711
NCMCY25-05_1	iMODEL	0.0114319	0.00911989	0.299197
NCMCY25-05_1	iMODEL	0.0107278	0.00843432	0.276324
NCMCY25-05_1	iMODEL	0.0131752	0.0103822	0.338551
NCMCY25-05_1	PATCHTST	0.0148991	0.0120137	0.392535
NCMCY25-05_1	PATCHTST	0.0261863	0.0223347	0.72997
NCMCY25-05_1	PATCHTST	0.0235945	0.0199469	0.649479
NCMCY25-05_1	PATCHTST	0.0201421	0.0165828	0.541118
NCMCY25-05_1	PATCHTST	0.0339759	0.0308064	1.00475
NCMCY25-05_1	PATCHTST	0.0181881	0.0144613	0.473046
NCMCY25-05_1	PATCHTST	0.0151075	0.0121062	0.396179
NCMCY25-05_1	PATCHTST	0.031896	0.0284427	0.927122
NCMCY25-05_1	PATCHTST	0.0160734	0.0129634	0.422707
NCMCY25-05_1	PATCHTST	0.019126	0.0153998	0.503507
NCMCY25-05_1	Informer	0.00793575	0.00474602	0.156918
NCMCY25-05_1	Informer	0.0300823	0.0270711	0.881062
NCMCY25-05_1	Informer	0.0407077	0.0383625	1.2488
NCMCY25-05_1	Informer	0.0224417	0.0187499	0.609322
NCMCY25-05_1	Informer	0.0501218	0.0477556	1.56075
NCMCY25-05_1	Informer	0.0145359	0.0114276	0.375131
NCMCY25-05_1	Informer	0.023864	0.0206651	0.672852
NCMCY25-05_1	Informer	0.0340752	0.0314757	1.02417
NCMCY25-05_1	Informer	0.0299649	0.0269608	0.877912
NCMCY25-05_1	Informer	0.0142685	0.0115201	0.376393
NCMNCACY25-05_1	iMODEL	0.00811727	0.00572501	0.281572
NCMNCACY25-05_1	iMODEL	0.0105327	0.00856244	0.425911
NCMNCACY25-05_1	iMODEL	0.00877193	0.0064225	0.327742
NCMNCACY25-05_1	iMODEL	0.00846846	0.0060381	0.293123
NCMNCACY25-05_1	iMODEL	0.010898	0.00894352	0.441371
NCMNCACY25-05_1	iMODEL	0.00688354	0.00414413	0.211932
NCMNCACY25-05_1	iMODEL	0.0101078	0.00818314	0.408795
NCMNCACY25-05_1	iMODEL	0.00803251	0.0053742	0.266183
NCMNCACY25-05_1	iMODEL	0.00719477	0.00458153	0.226154
NCMNCACY25-05_1	iMODEL	0.00693625	0.00398428	0.203214
NCMNCACY25-05_1	PATCHTST	0.0133395	0.0108498	0.55118
NCMNCACY25-05_1	PATCHTST	0.0152318	0.012833	0.643412
NCMNCACY25-05_1	PATCHTST	0.0109596	0.00850427	0.417352
NCMNCACY25-05_1	PATCHTST	0.0128221	0.0105532	0.540835
NCMNCACY25-05_1	PATCHTST	0.015518	0.0126299	0.621071
NCMNCACY25-05_1	PATCHTST	0.00951074	0.00717836	0.368851
NCMNCACY25-05_1	PATCHTST	0.0091587	0.00671793	0.3333
NCMNCACY25-05_1	PATCHTST	0.0104252	0.00792787	0.389249
NCMNCACY25-05_1	PATCHTST	0.00934634	0.0068657	0.344911
NCMNCACY25-05_1	PATCHTST	0.0100601	0.00766441	0.386101
NCMNCACY25-05_1	Informer	0.0209931	0.018478	0.909308
NCMNCACY25-05_1	Informer	0.0253338	0.0232236	1.19471
NCMNCACY25-05_1	Informer	0.0136541	0.0110588	0.567659
NCMNCACY25-05_1	Informer	0.0327868	0.0318086	1.60472
NCMNCACY25-05_1	Informer	0.0197136	0.0174997	0.868939
NCMNCACY25-05_1	Informer	0.019868	0.017879	0.890414
NCMNCACY25-05_1	Informer	0.0327145	0.0312171	1.55105
NCMNCACY25-05_1	Informer	0.0214645	0.0185578	0.975417
NCMNCACY25-05_1	Informer	0.0343429	0.0324701	1.67987
NCMNCACY25-05_1	Informer	0.0280247	0.0240548	1.27556
NCMNCACY25-05_2	iMODEL	0.0133602	0.0108437	0.557461
NCMNCACY25-05_2	iMODEL	0.0132092	0.0106791	0.54835
NCMNCACY25-05_2	iMODEL	0.0150217	0.0123017	0.643159
NCMNCACY25-05_2	iMODEL	0.0149472	0.0125165	0.649262
NCMNCACY25-05_2	iMODEL	0.0133106	0.0107569	0.553573
NCMNCACY25-05_2	iMODEL	0.0118608	0.00919588	0.469044
NCMNCACY25-05_2	iMODEL	0.0108704	0.00814089	0.407273
NCMNCACY25-05_2	iMODEL	0.0114035	0.00879097	0.442429
NCMNCACY25-05_2	iMODEL	0.0125308	0.00966032	0.500037
NCMNCACY25-05_2	iMODEL	0.0142945	0.0116613	0.60691
NCMNCACY25-05_2	PATCHTST	0.0162431	0.0126717	0.649148
NCMNCACY25-05_2	PATCHTST	0.0260528	0.0224512	1.17198
NCMNCACY25-05_2	PATCHTST	0.0258708	0.0224524	1.17012
NCMNCACY25-05_2	PATCHTST	0.0308863	0.0280673	1.41656
NCMNCACY25-05_2	PATCHTST	0.0230633	0.0194435	1.01433
NCMNCACY25-05_2	PATCHTST	0.0163518	0.0127077	0.639847
NCMNCACY25-05_2	PATCHTST	0.0128867	0.00979494	0.496399
NCMNCACY25-05_2	PATCHTST	0.0228847	0.0190235	0.99549
NCMNCACY25-05_2	PATCHTST	0.0199706	0.0166399	0.86309
NCMNCACY25-05_2	PATCHTST	0.0214897	0.0187749	0.952738
NCMNCACY25-05_2	Informer	0.0174408	0.0125828	0.606273
NCMNCACY25-05_2	Informer	0.0542164	0.0509732	2.6419
NCMNCACY25-05_2	Informer	0.0469499	0.0451944	2.30781
NCMNCACY25-05_2	Informer	0.0262706	0.0231649	1.20818
NCMNCACY25-05_2	Informer	0.0294699	0.0261933	1.35972
NCMNCACY25-05_2	Informer	0.0209904	0.0182136	0.899567
NCMNCACY25-05_2	Informer	0.0225389	0.0197821	1.02861
NCMNCACY25-05_2	Informer	0.0452676	0.0441241	2.22945
NCMNCACY25-05_2	Informer	0.0185727	0.0157629	0.810717
NCMNCACY25-05_2	Informer	0.0184562	0.0149302	0.752314
NCMNCACY25-05_4	iMODEL	0.0088061	0.00525216	0.269607
NCMNCACY25-05_4	iMODEL	0.00978559	0.00693223	0.34956
NCMNCACY25-05_4	iMODEL	0.00856744	0.00496531	0.24869
NCMNCACY25-05_4	iMODEL	0.0103294	0.00785727	0.398374
NCMNCACY25-05_4	iMODEL	0.00902666	0.00595857	0.304336
NCMNCACY25-05_4	iMODEL	0.00973487	0.00684668	0.346003
NCMNCACY25-05_4	iMODEL	0.00854199	0.00525973	0.267499
NCMNCACY25-05_4	iMODEL	0.0131115	0.0109207	0.556329
NCMNCACY25-05_4	iMODEL	0.0103674	0.00755785	0.384627
NCMNCACY25-05_4	iMODEL	0.00820967	0.0047793	0.245448
NCMNCACY25-05_4	PATCHTST	0.01507	0.0123247	0.632026
NCMNCACY25-05_4	PATCHTST	0.0157177	0.0130293	0.665187
NCMNCACY25-05_4	PATCHTST	0.0149451	0.0122407	0.614039
NCMNCACY25-05_4	PATCHTST	0.0144368	0.0115661	0.59322
NCMNCACY25-05_4	PATCHTST	0.0198498	0.0174962	0.904167
NCMNCACY25-05_4	PATCHTST	0.01046	0.00731205	0.370955
NCMNCACY25-05_4	PATCHTST	0.0113793	0.00836377	0.422457
NCMNCACY25-05_4	PATCHTST	0.0113952	0.00817428	0.415988
NCMNCACY25-05_4	PATCHTST	0.0120875	0.00891137	0.45438
NCMNCACY25-05_4	PATCHTST	0.011778	0.00856985	0.425404
NCMNCACY25-05_4	Informer	0.0142721	0.0112507	0.556527
NCMNCACY25-05_4	Informer	0.058077	0.0560171	2.75099
NCMNCACY25-05_4	Informer	0.0138294	0.0105175	0.535211
NCMNCACY25-05_4	Informer	0.0641917	0.062691	3.09175
NCMNCACY25-05_4	Informer	0.0175594	0.013893	0.668746
NCMNCACY25-05_4	Informer	0.0185421	0.0145071	0.770339
NCMNCACY25-05_4	Informer	0.012942	0.00974929	0.5005
NCMNCACY25-05_4	Informer	0.0311164	0.0295515	1.48097
NCMNCACY25-05_4	Informer	0.0321685	0.0268641	1.28343
NCMNCACY25-05_4	Informer	0.0169144	0.0133254	0.699742
LSD	iMODEL	0.0399212	0.0285141	1.83816
LSD	iMODEL	0.0382709	0.0275267	1.77344
LSD	iMODEL	0.0381838	0.0276444	1.78493
LSD	iMODEL	0.0428413	0.0317365	2.06205
LSD	iMODEL	0.0409716	0.0295115	1.92032
LSD	iMODEL	0.0353951	0.0250064	1.62123
LSD	iMODEL	0.0378911	0.0266737	1.71382
LSD	iMODEL	0.040734	0.0284589	1.82246
LSD	iMODEL	0.0368744	0.0259606	1.67085
LSD	iMODEL	0.0414973	0.0310271	2.00592
LSD	PATCHTST	0.0502414	0.0383068	2.41668
LSD	PATCHTST	0.0439954	0.0344586	2.25902
LSD	PATCHTST	0.0465121	0.0360486	2.315
LSD	PATCHTST	0.0500278	0.0377964	2.38004
LSD	PATCHTST	0.0488457	0.0366585	2.3088
LSD	PATCHTST	0.0461681	0.0353399	2.26002
LSD	PATCHTST	0.0433252	0.0336193	2.16311
LSD	PATCHTST	0.0421094	0.0323038	2.09583
LSD	PATCHTST	0.0583273	0.0449478	2.78573
LSD	PATCHTST	0.0463305	0.0363553	2.37496
LSD	Informer	0.0528147	0.0427881	2.66618
LSD	Informer	0.0467813	0.0374366	2.36024
LSD	Informer	0.0593794	0.047415	2.91752
LSD	Informer	0.0634322	0.0531956	3.39662
LSD	Informer	0.0451624	0.0366087	2.3134
LSD	Informer	0.0598817	0.0479095	2.92367
LSD	Informer	0.0458565	0.0355285	2.2941
LSD	Informer	0.0395975	0.0313198	1.95501
LSD	Informer	0.0631957	0.0528174	3.38268
LSD	Informer	0.0511769	0.0420312	2.58852
Random	iMODEL	0.0490317	0.0362931	2.64517
Random	iMODEL	0.0558156	0.0413571	2.97137
Random	iMODEL	0.0577405	0.0397784	2.8781
Random	iMODEL	0.0541597	0.0374718	2.75062
Random	iMODEL	0.0614208	0.0413815	3.03508
Random	iMODEL	0.0601818	0.0413141	2.96485
Random	iMODEL	0.0497205	0.0357611	2.57869
Random	iMODEL	0.0561218	0.0388659	2.85794
Random	iMODEL	0.0544122	0.0363447	2.66148
Random	iMODEL	0.0536493	0.0371708	2.7205
Random	PATCHTST	0.289278	0.231541	16.4396
Random	PATCHTST	0.288505	0.233951	16.1111
Random	PATCHTST	0.289052	0.229888	16.4469
Random	PATCHTST	0.28862	0.230923	16.3431
Random	PATCHTST	0.287528	0.229855	16.1672
Random	PATCHTST	0.287683	0.230274	16.2083
Random	PATCHTST	0.301898	0.237354	17.2367
Random	PATCHTST	0.287639	0.233199	16.1066
Random	PATCHTST	0.287625	0.231235	16.1847
Random	PATCHTST	0.287921	0.230667	16.2511
Random	Informer	0.290991	0.232916	16.5053
Random	Informer	0.289835	0.231045	16.4255
Random	Informer	0.293613	0.231029	16.6864
Random	Informer	0.289376	0.235204	16.5363
Random	Informer	0.29143	0.229091	16.178
Random	Informer	0.288798	0.232488	16.3589
Random	Informer	0.293649	0.228485	16.6036
Random	Informer	0.290679	0.233606	16.4073
Random	Informer	0.289784	0.229293	16.1935
Random	Informer	0.292198	0.231925	16.5659
Fixed	iMODEL	0.0484531	0.0374652	3.49554
Fixed	iMODEL	0.0434878	0.0341591	3.41973
Fixed	iMODEL	0.0533185	0.0396248	3.567
Fixed	iMODEL	0.0392052	0.0328518	2.73288
Fixed	iMODEL	0.0446581	0.0336842	2.72581
Fixed	iMODEL	0.0370568	0.028874	2.46245
Fixed	iMODEL	0.0445875	0.0356152	3.01549
Fixed	iMODEL	0.0384611	0.0294252	2.54619
Fixed	iMODEL	0.0358871	0.0287611	2.31296
Fixed	iMODEL	0.0426333	0.0322055	3.2973
Fixed	PATCHTST	0.468597	0.383901	29.2548
Fixed	PATCHTST	0.470624	0.386467	29.6038
Fixed	PATCHTST	0.483415	0.396309	28.8395
Fixed	PATCHTST	0.569105	0.467461	39.0537
Fixed	PATCHTST	0.456041	0.377914	30.309
Fixed	PATCHTST	0.466309	0.380413	29.5424
Fixed	PATCHTST	0.469638	0.385859	28.9812
Fixed	PATCHTST	0.47494	0.389097	30.1309
Fixed	PATCHTST	0.469779	0.384899	28.6945
Fixed	PATCHTST	0.473524	0.386955	28.8971
Fixed	Informer	0.48685	0.403759	30.8972
Fixed	Informer	0.473748	0.394047	31.4862
Fixed	Informer	0.487189	0.401943	30.6695
Fixed	Informer	0.509045	0.418202	30.6248
Fixed	Informer	0.501372	0.414359	30.8797
Fixed	Informer	0.479776	0.393992	30.8058
Fixed	Informer	0.477519	0.392447	30.2304
Fixed	Informer	0.474828	0.39094	30.9332
Fixed	Informer	0.47272	0.390771	31.33
Fixed	Informer	0.483919	0.398284	31.4068

## Sheet: Figure 3d
Figure 3d
Dataset	RMSE	MAPE	MAE
UL	2.26614	0.616943	1.75514
UL	1.76224	0.342613	0.973554
UL	1.69243	0.330009	0.940706
UL	2.0264	0.531351	1.50409
UL	1.8482	0.392546	1.12286
UL	1.69306	0.34549	0.983762
UL	2.40562	0.639949	1.81547
UL	2.53071	0.715662	2.01689
UL	1.69903	0.362009	1.02599
UL	2.31882	0.637402	1.80981
UL	0.709703	0.158852	0.466842
UL	1.29419	0.297738	0.875094
UL	1.05101	0.328294	0.95114
UL	0.832007	0.203601	0.595318
UL	1.1335	0.344783	0.997117
UL	1.05627	0.316205	0.918929
UL	0.771558	0.158727	0.468888
UL	1.01902	0.258165	0.757758
UL	1.07381	0.313105	0.91125
UL	0.87108	0.186085	0.547947
UL	3.1812	0.80855	2.33314
UL	3.2023	0.865126	2.47432
UL	3.0355	0.844401	2.41253
UL	3.00808	0.829435	2.38462
UL	3.44772	0.935971	2.66911
UL	3.67377	1.09318	3.11503
UL	3.38294	0.9063	2.59255
UL	3.66682	1.04677	2.9788
UL	3.44338	0.911999	2.60599
UL	3.61237	1.07208	3.05889
UL	4.54347	1.02126	2.95759
UL	3.74064	0.779738	2.26511
UL	4.32171	0.954283	2.78236
UL	4.38604	1.00343	2.91549
UL	3.7994	0.776771	2.24476
UL	4.01597	0.846686	2.44978
UL	3.64866	0.7473	2.16632
UL	4.29688	0.910339	2.63831
UL	3.67486	0.820109	2.38528
UL	4.28167	0.986657	2.87307
UL	3.37894	0.957301	2.81414
UL	3.39997	0.952423	2.82919
UL	3.42518	0.984345	2.89302
UL	3.51381	0.956346	2.7799
UL	3.27197	0.946866	2.78995
UL	3.56823	1.04122	3.07437
UL	3.46497	0.981033	2.90566
UL	3.44518	0.947445	2.76214
UL	3.68278	1.04841	3.05013
UL	3.47423	0.974859	2.85149
UL	1.23795	0.312496	0.860774
UL	1.16584	0.287696	0.791166
UL	1.41744	0.377768	1.04257
UL	1.14763	0.281816	0.778413
UL	1.16849	0.284851	0.78521
UL	1.05661	0.27676	0.770354
UL	1.09528	0.281025	0.772431
UL	1.37437	0.374684	1.02783
UL	1.16732	0.289657	0.805509
UL	1.05949	0.267361	0.74188
UL	1.07948	0.352054	0.970494
UL	1.21384	0.365873	1.00742
UL	1.21212	0.354457	0.976172
UL	1.10083	0.363038	1.00152
UL	1.04553	0.354487	0.97599
UL	1.01418	0.356131	0.980479
UL	1.23752	0.356913	0.982337
UL	1.0197	0.35729	0.983418
UL	1.17188	0.358352	0.987208
UL	1.16162	0.356433	0.982568
UL	1.09353	0.273162	0.834971
UL	1.90329	0.529998	1.62853
UL	1.10579	0.277048	0.846666
UL	1.25051	0.341831	1.04165
UL	1.46172	0.377633	1.15849
UL	1.57611	0.419626	1.28883
UL	1.23308	0.28711	0.879294
UL	1.14319	0.299197	0.911989
UL	1.07278	0.276324	0.843432
UL	1.31752	0.338551	1.03822
UL	0.811727	0.281572	0.572501
UL	1.05327	0.425911	0.856243
UL	0.877193	0.327742	0.64225
UL	0.846847	0.293123	0.60381
UL	1.0898	0.441371	0.894352
UL	0.688354	0.211932	0.414413
UL	1.01078	0.408795	0.818315
UL	0.803251	0.266183	0.537421
UL	0.719477	0.226154	0.458153
UL	0.693625	0.203214	0.398428
UL	1.33602	0.557461	1.08437
UL	1.32092	0.54835	1.06791
UL	1.50217	0.643159	1.23017
UL	1.49472	0.649262	1.25165
UL	1.33106	0.553573	1.07569
UL	1.18608	0.469044	0.919588
UL	1.08704	0.407273	0.814089
UL	1.14035	0.442429	0.879097
UL	1.25308	0.500037	0.966032
UL	1.42945	0.60691	1.16613
UL	0.88061	0.269607	0.525217
UL	0.978559	0.34956	0.693223
UL	0.856744	0.24869	0.496531
UL	1.03294	0.398374	0.785727
UL	0.902666	0.304336	0.595857
UL	0.973487	0.346003	0.684668
UL	0.854199	0.267499	0.525973
UL	1.31115	0.556329	1.09207
UL	1.03674	0.384627	0.755785
UL	0.820967	0.245448	0.47793
Fixed	4.84531	3.49554	3.74652
Fixed	4.34878	3.41973	3.41591
Fixed	5.33185	3.567	3.96248
Fixed	3.92052	2.73288	3.28518
Fixed	4.46581	2.72581	3.36841
Fixed	3.70568	2.46245	2.8874
Fixed	4.45875	3.01549	3.56152
Fixed	3.84611	2.54619	2.94252
Fixed	3.58871	2.31296	2.87611
Fixed	4.26333	3.2973	3.22055
Random	4.90317	2.64517	3.62931
Random	5.58156	2.97137	4.13571
Random	5.77405	2.8781	3.97784
Random	5.41597	2.75062	3.74718
Random	6.14208	3.03508	4.13815
Random	6.01818	2.96485	4.13141
Random	4.97205	2.57869	3.57611
Random	5.61218	2.85794	3.88659
Random	5.44122	2.66148	3.63447
Random	5.36493	2.7205	3.71708
LSD	3.72737	1.82682	2.83637
LSD	3.55003	1.7621	2.73762
LSD	3.54063	1.77359	2.74939
LSD	4.0386	2.05075	3.15865
LSD	3.83967	1.909	2.93612
LSD	3.2379	1.60987	2.48556
LSD	3.50905	1.70248	2.65232
LSD	3.8143	1.81112	2.83086
LSD	3.399	1.6595	2.58099
LSD	3.89573	1.99461	3.0877

## Sheet: Figure 3f
Figure 3f
SOC	Group	MAPE
Base	NCACY45-05_1	0.616943
Base	NCACY45-05_1	0.342613
Base	NCACY45-05_1	0.330009
Base	NCACY45-05_1	0.531351
Base	NCACY45-05_1	0.392546
Base	NCACY45-05_1	0.34549
Base	NCACY45-05_1	0.639949
Base	NCACY45-05_1	0.715662
Base	NCACY45-05_1	0.362009
Base	NCACY45-05_1	0.637402
Base	NCACY35-05_1	0.158852
Base	NCACY35-05_1	0.297738
Base	NCACY35-05_1	0.328294
Base	NCACY35-05_1	0.203601
Base	NCACY35-05_1	0.344783
Base	NCACY35-05_1	0.316205
Base	NCACY35-05_1	0.158727
Base	NCACY35-05_1	0.258165
Base	NCACY35-05_1	0.313105
Base	NCACY35-05_1	0.186085
Base	NCACY25-025_1	0.80855
Base	NCACY25-025_1	0.865126
Base	NCACY25-025_1	0.844401
Base	NCACY25-025_1	0.829435
Base	NCACY25-025_1	0.935971
Base	NCACY25-025_1	1.09318
Base	NCACY25-025_1	0.9063
Base	NCACY25-025_1	1.04677
Base	NCACY25-025_1	0.911999
Base	NCACY25-025_1	1.07208
Base	NCACY25-05_1	1.02126
Base	NCACY25-05_1	0.779738
Base	NCACY25-05_1	0.954283
Base	NCACY25-05_1	1.00343
Base	NCACY25-05_1	0.776771
Base	NCACY25-05_1	0.846686
Base	NCACY25-05_1	0.7473
Base	NCACY25-05_1	0.910339
Base	NCACY25-05_1	0.820109
Base	NCACY25-05_1	0.986657
Base	NCACY25-1_1	0.957301
Base	NCACY25-1_1	0.952423
Base	NCACY25-1_1	0.984345
Base	NCACY25-1_1	0.956346
Base	NCACY25-1_1	0.946866
Base	NCACY25-1_1	1.04122
Base	NCACY25-1_1	0.981033
Base	NCACY25-1_1	0.947445
Base	NCACY25-1_1	1.04841
Base	NCACY25-1_1	0.974859
Base	NCMCY45-05_1	0.312496
Base	NCMCY45-05_1	0.287696
Base	NCMCY45-05_1	0.377768
Base	NCMCY45-05_1	0.281816
Base	NCMCY45-05_1	0.284851
Base	NCMCY45-05_1	0.27676
Base	NCMCY45-05_1	0.281025
Base	NCMCY45-05_1	0.374684
Base	NCMCY45-05_1	0.289657
Base	NCMCY45-05_1	0.267361
Base	NCMCY35-05_1	0.352054
Base	NCMCY35-05_1	0.365873
Base	NCMCY35-05_1	0.354457
Base	NCMCY35-05_1	0.363038
Base	NCMCY35-05_1	0.354487
Base	NCMCY35-05_1	0.356131
Base	NCMCY35-05_1	0.356913
Base	NCMCY35-05_1	0.35729
Base	NCMCY35-05_1	0.358352
Base	NCMCY35-05_1	0.356433
Base	NCMCY25-05_1	0.273162
Base	NCMCY25-05_1	0.529998
Base	NCMCY25-05_1	0.277048
Base	NCMCY25-05_1	0.341831
Base	NCMCY25-05_1	0.377633
Base	NCMCY25-05_1	0.419626
Base	NCMCY25-05_1	0.28711
Base	NCMCY25-05_1	0.299197
Base	NCMCY25-05_1	0.276324
Base	NCMCY25-05_1	0.338551
Base	NCMNCACY25-05_1	0.281572
Base	NCMNCACY25-05_1	0.425911
Base	NCMNCACY25-05_1	0.327742
Base	NCMNCACY25-05_1	0.293123
Base	NCMNCACY25-05_1	0.441371
Base	NCMNCACY25-05_1	0.211932
Base	NCMNCACY25-05_1	0.408795
Base	NCMNCACY25-05_1	0.266183
Base	NCMNCACY25-05_1	0.226154
Base	NCMNCACY25-05_1	0.203214
Base	NCMNCACY25-05_2	0.557461
Base	NCMNCACY25-05_2	0.54835
Base	NCMNCACY25-05_2	0.643159
Base	NCMNCACY25-05_2	0.649262
Base	NCMNCACY25-05_2	0.553573
Base	NCMNCACY25-05_2	0.469044
Base	NCMNCACY25-05_2	0.407273
Base	NCMNCACY25-05_2	0.442429
Base	NCMNCACY25-05_2	0.500037
Base	NCMNCACY25-05_2	0.60691
Base	NCMNCACY25-05_4	0.269607
Base	NCMNCACY25-05_4	0.34956
Base	NCMNCACY25-05_4	0.24869
Base	NCMNCACY25-05_4	0.398374
Base	NCMNCACY25-05_4	0.304336
Base	NCMNCACY25-05_4	0.346003
Base	NCMNCACY25-05_4	0.267499
Base	NCMNCACY25-05_4	0.556329
Base	NCMNCACY25-05_4	0.384627
Base	NCMNCACY25-05_4	0.245448
SOC30	NCACY45-05_1	0.595636
SOC30	NCACY45-05_1	0.609529
SOC30	NCACY45-05_1	0.493953
SOC30	NCACY45-05_1	0.751515
SOC30	NCACY45-05_1	0.951437
SOC30	NCACY45-05_1	1.02209
SOC30	NCACY45-05_1	0.4518
SOC30	NCACY45-05_1	0.933536
SOC30	NCACY45-05_1	0.503693
SOC30	NCACY45-05_1	0.550096
SOC30	NCACY35-05_1	0.805599
SOC30	NCACY35-05_1	1.48014
SOC30	NCACY35-05_1	0.514661
SOC30	NCACY35-05_1	1.15233
SOC30	NCACY35-05_1	0.521393
SOC30	NCACY35-05_1	0.908774
SOC30	NCACY35-05_1	0.628085
SOC30	NCACY35-05_1	0.458252
SOC30	NCACY35-05_1	0.57461
SOC30	NCACY35-05_1	0.595622
SOC30	NCACY25-025_1	1.89639
SOC30	NCACY25-025_1	1.55544
SOC30	NCACY25-025_1	3.14819
SOC30	NCACY25-025_1	1.84222
SOC30	NCACY25-025_1	1.79376
SOC30	NCACY25-025_1	1.57123
SOC30	NCACY25-025_1	1.59081
SOC30	NCACY25-025_1	2.12883
SOC30	NCACY25-025_1	1.52613
SOC30	NCACY25-025_1	2.1735
SOC30	NCACY25-05_1	1.23734
SOC30	NCACY25-05_1	1.38069
SOC30	NCACY25-05_1	1.2846
SOC30	NCACY25-05_1	1.14559
SOC30	NCACY25-05_1	1.28812
SOC30	NCACY25-05_1	1.2691
SOC30	NCACY25-05_1	1.29852
SOC30	NCACY25-05_1	1.17561
SOC30	NCACY25-05_1	1.37726
SOC30	NCACY25-05_1	1.40291
SOC30	NCACY25-1_1	1.03598
SOC30	NCACY25-1_1	1.01102
SOC30	NCACY25-1_1	0.962334
SOC30	NCACY25-1_1	1.07582
SOC30	NCACY25-1_1	1.47124
SOC30	NCACY25-1_1	1.62754
SOC30	NCACY25-1_1	0.983522
SOC30	NCACY25-1_1	1.22589
SOC30	NCACY25-1_1	1.79475
SOC30	NCACY25-1_1	1.03299
SOC30	NCMCY45-05_1	0.461308
SOC30	NCMCY45-05_1	0.508367
SOC30	NCMCY45-05_1	0.706879
SOC30	NCMCY45-05_1	0.492145
SOC30	NCMCY45-05_1	0.669562
SOC30	NCMCY45-05_1	0.492954
SOC30	NCMCY45-05_1	0.492951
SOC30	NCMCY45-05_1	0.614909
SOC30	NCMCY45-05_1	0.566695
SOC30	NCMCY45-05_1	0.550282
SOC30	NCMCY35-05_1	0.453269
SOC30	NCMCY35-05_1	0.460869
SOC30	NCMCY35-05_1	0.540526
SOC30	NCMCY35-05_1	0.456104
SOC30	NCMCY35-05_1	0.579204
SOC30	NCMCY35-05_1	0.456825
SOC30	NCMCY35-05_1	0.452498
SOC30	NCMCY35-05_1	0.453832
SOC30	NCMCY35-05_1	0.46598
SOC30	NCMCY35-05_1	0.448481
SOC30	NCMCY25-05_1	0.519805
SOC30	NCMCY25-05_1	0.629005
SOC30	NCMCY25-05_1	0.471218
SOC30	NCMCY25-05_1	0.833655
SOC30	NCMCY25-05_1	0.503402
SOC30	NCMCY25-05_1	0.73228
SOC30	NCMCY25-05_1	0.376212
SOC30	NCMCY25-05_1	0.55548
SOC30	NCMCY25-05_1	0.874104
SOC30	NCMCY25-05_1	0.968788
SOC30	NCMNCACY25-05_1	1.00196
SOC30	NCMNCACY25-05_1	0.631048
SOC30	NCMNCACY25-05_1	1.31917
SOC30	NCMNCACY25-05_1	0.882368
SOC30	NCMNCACY25-05_1	0.951266
SOC30	NCMNCACY25-05_1	1.02259
SOC30	NCMNCACY25-05_1	0.455646
SOC30	NCMNCACY25-05_1	0.583682
SOC30	NCMNCACY25-05_1	0.653101
SOC30	NCMNCACY25-05_1	0.620576
SOC30	NCMNCACY25-05_2	1.11274
SOC30	NCMNCACY25-05_2	0.743357
SOC30	NCMNCACY25-05_2	1.44995
SOC30	NCMNCACY25-05_2	0.874464
SOC30	NCMNCACY25-05_2	0.832781
SOC30	NCMNCACY25-05_2	2.11769
SOC30	NCMNCACY25-05_2	0.915512
SOC30	NCMNCACY25-05_2	0.80688
SOC30	NCMNCACY25-05_2	0.936053
SOC30	NCMNCACY25-05_2	1.01383
SOC30	NCMNCACY25-05_4	1.18042
SOC30	NCMNCACY25-05_4	1.58965
SOC30	NCMNCACY25-05_4	2.04456
SOC30	NCMNCACY25-05_4	0.708169
SOC30	NCMNCACY25-05_4	1.30202
SOC30	NCMNCACY25-05_4	0.840906
SOC30	NCMNCACY25-05_4	1.22535
SOC30	NCMNCACY25-05_4	1.11591
SOC30	NCMNCACY25-05_4	1.27936
SOC30	NCMNCACY25-05_4	0.85878
SOC40	NCACY45-05_1	1.43409
SOC40	NCACY45-05_1	0.880594
SOC40	NCACY45-05_1	0.798555
SOC40	NCACY45-05_1	0.902072
SOC40	NCACY45-05_1	0.784265
SOC40	NCACY45-05_1	1.10113
SOC40	NCACY45-05_1	0.978325
SOC40	NCACY45-05_1	0.836408
SOC40	NCACY45-05_1	0.626197
SOC40	NCACY45-05_1	1.01391
SOC40	NCACY35-05_1	1.76396
SOC40	NCACY35-05_1	1.25675
SOC40	NCACY35-05_1	1.67284
SOC40	NCACY35-05_1	1.59494
SOC40	NCACY35-05_1	2.11372
SOC40	NCACY35-05_1	2.115
SOC40	NCACY35-05_1	1.47702
SOC40	NCACY35-05_1	2.0864
SOC40	NCACY35-05_1	1.68583
SOC40	NCACY35-05_1	1.60049
SOC40	NCACY25-025_1	3.13059
SOC40	NCACY25-025_1	3.44748
SOC40	NCACY25-025_1	2.75357
SOC40	NCACY25-025_1	3.88642
SOC40	NCACY25-025_1	3.10994
SOC40	NCACY25-025_1	3.78034
SOC40	NCACY25-025_1	2.96729
SOC40	NCACY25-025_1	3.01574
SOC40	NCACY25-025_1	3.18401
SOC40	NCACY25-025_1	3.03162
SOC40	NCACY25-05_1	2.05241
SOC40	NCACY25-05_1	1.96448
SOC40	NCACY25-05_1	1.77849
SOC40	NCACY25-05_1	1.61215
SOC40	NCACY25-05_1	1.80989
SOC40	NCACY25-05_1	1.76835
SOC40	NCACY25-05_1	2.65807
SOC40	NCACY25-05_1	1.71836
SOC40	NCACY25-05_1	1.84377
SOC40	NCACY25-05_1	2.5109
SOC40	NCACY25-1_1	1.03598
SOC40	NCACY25-1_1	0.962334
SOC40	NCACY25-1_1	1.07582
SOC40	NCACY25-1_1	0.983522
SOC40	NCACY25-1_1	1.22589
SOC40	NCACY25-1_1	1.79475
SOC40	NCACY25-1_1	1.03299
SOC40	NCACY25-1_1	2.10217
SOC40	NCACY25-1_1	2.56794
SOC40	NCACY25-1_1	2.00012
SOC40	NCMCY45-05_1	0.607643
SOC40	NCMCY45-05_1	1.23579
SOC40	NCMCY45-05_1	1.00629
SOC40	NCMCY45-05_1	0.87179
SOC40	NCMCY45-05_1	1.02592
SOC40	NCMCY45-05_1	0.865586
SOC40	NCMCY45-05_1	0.650697
SOC40	NCMCY45-05_1	0.576874
SOC40	NCMCY45-05_1	1.3552
SOC40	NCMCY45-05_1	0.544886
SOC40	NCMCY35-05_1	0.577207
SOC40	NCMCY35-05_1	0.688996
SOC40	NCMCY35-05_1	0.544303
SOC40	NCMCY35-05_1	0.546679
SOC40	NCMCY35-05_1	0.802229
SOC40	NCMCY35-05_1	0.938199
SOC40	NCMCY35-05_1	0.554839
SOC40	NCMCY35-05_1	1.17137
SOC40	NCMCY35-05_1	0.573571
SOC40	NCMCY35-05_1	0.611629
SOC40	NCMCY25-05_1	1.0935
SOC40	NCMCY25-05_1	0.966218
SOC40	NCMCY25-05_1	0.677881
SOC40	NCMCY25-05_1	1.25303
SOC40	NCMCY25-05_1	1.01569
SOC40	NCMCY25-05_1	0.868486
SOC40	NCMCY25-05_1	1.37161
SOC40	NCMCY25-05_1	0.812391
SOC40	NCMCY25-05_1	0.783345
SOC40	NCMCY25-05_1	0.980913
SOC40	NCMNCACY25-05_1	1.4157
SOC40	NCMNCACY25-05_1	1.36664
SOC40	NCMNCACY25-05_1	0.931048
SOC40	NCMNCACY25-05_1	0.961398
SOC40	NCMNCACY25-05_1	0.728864
SOC40	NCMNCACY25-05_1	0.630005
SOC40	NCMNCACY25-05_1	1.96459
SOC40	NCMNCACY25-05_1	0.79416
SOC40	NCMNCACY25-05_1	0.591465
SOC40	NCMNCACY25-05_1	0.6827
SOC40	NCMNCACY25-05_2	1.29317
SOC40	NCMNCACY25-05_2	1.31391
SOC40	NCMNCACY25-05_2	1.29956
SOC40	NCMNCACY25-05_2	1.39926
SOC40	NCMNCACY25-05_2	1.81517
SOC40	NCMNCACY25-05_2	1.80809
SOC40	NCMNCACY25-05_2	2.13508
SOC40	NCMNCACY25-05_2	1.59469
SOC40	NCMNCACY25-05_2	1.25504
SOC40	NCMNCACY25-05_2	1.7408
SOC40	NCMNCACY25-05_4	0.759578
SOC40	NCMNCACY25-05_4	1.31021
SOC40	NCMNCACY25-05_4	0.993835
SOC40	NCMNCACY25-05_4	1.06901
SOC40	NCMNCACY25-05_4	1.19997
SOC40	NCMNCACY25-05_4	0.839062
SOC40	NCMNCACY25-05_4	1.1565
SOC40	NCMNCACY25-05_4	1.37525
SOC40	NCMNCACY25-05_4	1.06239
SOC40	NCMNCACY25-05_4	1.23525
SOC50	NCACY45-05_1	1.35699
SOC50	NCACY45-05_1	1.2309
SOC50	NCACY45-05_1	0.794299
SOC50	NCACY45-05_1	0.803472
SOC50	NCACY45-05_1	0.898632
SOC50	NCACY45-05_1	0.939822
SOC50	NCACY45-05_1	0.904377
SOC50	NCACY45-05_1	1.08784
SOC50	NCACY45-05_1	0.85364
SOC50	NCACY45-05_1	1.50669
SOC50	NCACY35-05_1	1.8564
SOC50	NCACY35-05_1	1.76503
SOC50	NCACY35-05_1	1.75374
SOC50	NCACY35-05_1	1.3547
SOC50	NCACY35-05_1	1.91588
SOC50	NCACY35-05_1	2.12901
SOC50	NCACY35-05_1	1.55949
SOC50	NCACY35-05_1	2.19419
SOC50	NCACY35-05_1	1.73245
SOC50	NCACY35-05_1	1.7373
SOC50	NCACY25-025_1	3.40526
SOC50	NCACY25-025_1	2.99187
SOC50	NCACY25-025_1	2.76026
SOC50	NCACY25-025_1	3.75725
SOC50	NCACY25-025_1	3.13736
SOC50	NCACY25-025_1	3.79747
SOC50	NCACY25-025_1	2.95369
SOC50	NCACY25-025_1	2.88586
SOC50	NCACY25-025_1	3.04255
SOC50	NCACY25-025_1	2.83996
SOC50	NCACY25-05_1	2.1654
SOC50	NCACY25-05_1	1.9954
SOC50	NCACY25-05_1	1.83559
SOC50	NCACY25-05_1	1.58989
SOC50	NCACY25-05_1	1.76813
SOC50	NCACY25-05_1	1.7107
SOC50	NCACY25-05_1	2.26916
SOC50	NCACY25-05_1	1.71091
SOC50	NCACY25-05_1	2.07401
SOC50	NCACY25-05_1	2.0074
SOC50	NCACY25-1_1	1.03598
SOC50	NCACY25-1_1	1.01102
SOC50	NCACY25-1_1	3.09619
SOC50	NCACY25-1_1	2.16674
SOC50	NCACY25-1_1	2.65264
SOC50	NCACY25-1_1	2.5554
SOC50	NCACY25-1_1	2.89324
SOC50	NCACY25-1_1	2.54665
SOC50	NCACY25-1_1	2.008
SOC50	NCACY25-1_1	1.80215
SOC50	NCMCY45-05_1	0.743311
SOC50	NCMCY45-05_1	0.765176
SOC50	NCMCY45-05_1	0.883059
SOC50	NCMCY45-05_1	0.846195
SOC50	NCMCY45-05_1	1.13257
SOC50	NCMCY45-05_1	0.725255
SOC50	NCMCY45-05_1	0.744091
SOC50	NCMCY45-05_1	0.957789
SOC50	NCMCY45-05_1	1.32233
SOC50	NCMCY45-05_1	0.55652
SOC50	NCMCY35-05_1	0.608579
SOC50	NCMCY35-05_1	0.727223
SOC50	NCMCY35-05_1	0.398794
SOC50	NCMCY35-05_1	0.47935
SOC50	NCMCY35-05_1	0.606064
SOC50	NCMCY35-05_1	1.36572
SOC50	NCMCY35-05_1	0.350517
SOC50	NCMCY35-05_1	0.558423
SOC50	NCMCY35-05_1	0.533967
SOC50	NCMCY35-05_1	0.575441
SOC50	NCMCY25-05_1	0.998778
SOC50	NCMCY25-05_1	1.1561
SOC50	NCMCY25-05_1	0.814269
SOC50	NCMCY25-05_1	0.616911
SOC50	NCMCY25-05_1	0.936641
SOC50	NCMCY25-05_1	0.61103
SOC50	NCMCY25-05_1	1.86067
SOC50	NCMCY25-05_1	0.684118
SOC50	NCMCY25-05_1	0.779294
SOC50	NCMCY25-05_1	0.988973
SOC50	NCMNCACY25-05_1	0.633796
SOC50	NCMNCACY25-05_1	0.392572
SOC50	NCMNCACY25-05_1	1.05788
SOC50	NCMNCACY25-05_1	0.623501
SOC50	NCMNCACY25-05_1	0.455102
SOC50	NCMNCACY25-05_1	0.508215
SOC50	NCMNCACY25-05_1	0.535026
SOC50	NCMNCACY25-05_1	0.507478
SOC50	NCMNCACY25-05_1	0.517299
SOC50	NCMNCACY25-05_1	0.522004
SOC50	NCMNCACY25-05_2	0.713701
SOC50	NCMNCACY25-05_2	0.750861
SOC50	NCMNCACY25-05_2	0.756599
SOC50	NCMNCACY25-05_2	0.747786
SOC50	NCMNCACY25-05_2	0.701443
SOC50	NCMNCACY25-05_2	0.924919
SOC50	NCMNCACY25-05_2	2.35315
SOC50	NCMNCACY25-05_2	1.05991
SOC50	NCMNCACY25-05_2	0.806795
SOC50	NCMNCACY25-05_2	0.955884
SOC50	NCMNCACY25-05_4	2.58804
SOC50	NCMNCACY25-05_4	1.25903
SOC50	NCMNCACY25-05_4	2.18019
SOC50	NCMNCACY25-05_4	1.66397
SOC50	NCMNCACY25-05_4	1.65187
SOC50	NCMNCACY25-05_4	2.289
SOC50	NCMNCACY25-05_4	1.4273
SOC50	NCMNCACY25-05_4	1.16963
SOC50	NCMNCACY25-05_4	1.6135
SOC50	NCMNCACY25-05_4	1.67467
Base	Random	2.64517
Base	Random	2.97137
Base	Random	2.8781
Base	Random	2.75062
Base	Random	3.03508
Base	Random	2.96485
Base	Random	2.57869
Base	Random	2.85794
Base	Random	2.66148
Base	Random	2.7205
SOC30	Random	3.05785
SOC30	Random	3.35869
SOC30	Random	3.22979
SOC30	Random	3.30839
SOC30	Random	3.35191
SOC30	Random	3.24586
SOC30	Random	3.68083
SOC30	Random	3.30191
SOC30	Random	2.95723
SOC30	Random	3.11359
SOC40	Random	3.13622
SOC40	Random	3.11938
SOC40	Random	3.21533
SOC40	Random	3.13354
SOC40	Random	3.24854
SOC40	Random	3.25017
SOC40	Random	3.42228
SOC40	Random	3.10014
SOC40	Random	3.18776
SOC40	Random	3.28402
SOC50	Random	3.24072
SOC50	Random	3.31228
SOC50	Random	3.29092
SOC50	Random	3.35772
SOC50	Random	3.23093
SOC50	Random	3.5297
SOC50	Random	3.30454
SOC50	Random	3.13963
SOC50	Random	3.64563
SOC50	Random	3.46327
Base	Fixed	3.49554
Base	Fixed	3.41973
Base	Fixed	3.567
Base	Fixed	2.73288
Base	Fixed	2.72581
Base	Fixed	2.46245
Base	Fixed	3.01549
Base	Fixed	2.54619
Base	Fixed	2.31296
Base	Fixed	3.2973
SOC30	Fixed	3.47685
SOC30	Fixed	3.80264
SOC30	Fixed	2.75826
SOC30	Fixed	2.78687
SOC30	Fixed	2.93086
SOC30	Fixed	4.41468
SOC30	Fixed	2.73819
SOC30	Fixed	2.83521
SOC30	Fixed	3.80834
SOC30	Fixed	2.86992
SOC40	Fixed	3.23285
SOC40	Fixed	3.2751
SOC40	Fixed	3.10701
SOC40	Fixed	3.31801
SOC40	Fixed	3.13302
SOC40	Fixed	3.73837
SOC40	Fixed	2.81207
SOC40	Fixed	3.17894
SOC40	Fixed	3.03155
SOC40	Fixed	3.11381
SOC50	Fixed	2.90254
SOC50	Fixed	2.83582
SOC50	Fixed	4.08868
SOC50	Fixed	3.04997
SOC50	Fixed	3.27061
SOC50	Fixed	4.39467
SOC50	Fixed	3.50818
SOC50	Fixed	3.61256
SOC50	Fixed	3.6463
SOC50	Fixed	2.95919
Base	LSD	1.82682
Base	LSD	1.7621
Base	LSD	1.77359
Base	LSD	2.05075
Base	LSD	1.909
Base	LSD	1.60987
Base	LSD	1.70248
Base	LSD	1.81112
Base	LSD	1.6595
Base	LSD	1.99461
SOC30	LSD	1.575
SOC30	LSD	1.66383
SOC30	LSD	1.70042
SOC30	LSD	1.84892
SOC30	LSD	1.76408
SOC30	LSD	1.81385
SOC30	LSD	1.81063
SOC30	LSD	1.68864
SOC30	LSD	1.70317
SOC30	LSD	1.6969
SOC40	LSD	1.85303
SOC40	LSD	2.00347
SOC40	LSD	1.99249
SOC40	LSD	2.10993
SOC40	LSD	1.98096
SOC40	LSD	1.96883
SOC40	LSD	1.87012
SOC40	LSD	1.8323
SOC40	LSD	1.96772
SOC40	LSD	1.9004
SOC50	LSD	1.86571
SOC50	LSD	2.02149
SOC50	LSD	1.73361
SOC50	LSD	1.92811
SOC50	LSD	1.82492
SOC50	LSD	1.91736
SOC50	LSD	1.98132
SOC50	LSD	1.97107
SOC50	LSD	2.00852
SOC50	LSD	2.04923

## Sheet: Figure 5a
Figure 5a
PolynomialFeatures	MLP	PATCHTST_MAPE	Informer_MAPE	iMODEL-woFO	iMODEL-linear	iMODEL
4.32796	0.646252	0.391218	1.53185	0.462546	0.482887	0.616943
0.177458	0.663265	0.476861	0.574472	0.421755	0.700506	0.342613
0.497442	0.771882	0.613041	1.23719	0.520823	0.574439	0.330009
0.467689	1.14078	0.763377	1.16348	0.448702	0.93212	0.531351
0.471125	0.671612	0.396764	0.718202	0.533571	0.365304	0.392546
0.669128	0.609536	0.401627	0.849667	0.390485	0.269383	0.34549
0.725746	0.628848	0.340314	0.880911	0.241919	0.420472	0.639949
2.04118	0.624494	0.517936	1.5443	0.406217	0.303973	0.715662
0.581875	0.675005	0.350094	4.92863	0.44359	0.449149	0.362009
1.18647	0.621367	0.428492	1.45067	0.323642	0.266899	0.637402
1.31018	1.40677	1.01544	4.79807	1.12636	1.83829	0.158852
2.30806	1.28591	0.7855	0.686052	0.986017	0.884709	0.297738
0.504843	1.37576	0.375119	2.56277	0.77116	0.839846	0.328294
1.12039	1.18576	0.39609	0.876122	0.937762	1.07901	0.203601
1.42899	1.19432	0.552387	1.51783	1.03367	0.859169	0.344783
1.46058	1.23596	1.16229	0.668302	0.811111	1.25861	0.316205
1.48631	1.41229	0.717896	2.13089	1.017	1.07645	0.158727
1.09657	1.39778	0.692575	0.907327	1.07344	1.31483	0.258165
0.904404	1.30121	0.502458	0.837106	0.941529	1.15239	0.313105
0.972022	1.4093	0.620913	1.18565	0.968495	1.16105	0.186085
1.01734	0.996786	1.36675	4.55582	5.50212	3.91921	0.80855
1.45794	0.714792	0.972846	1.74108	4.55843	3.57254	0.865126
0.508187	0.892062	2.83098	1.58945	4.41233	3.83431	0.844401
0.567924	0.957231	1.30824	1.37064	5.42671	1.32622	0.829435
5.31252	1.01818	1.25305	1.20485	0.979019	1.49364	0.935971
2.1294	0.86615	1.40397	2.15396	0.254869	0.300171	1.09318
0.220287	0.785246	1.30335	1.89289	0.259769	0.326467	0.9063
0.466292	0.885599	1.20029	2.55256	0.202644	0.380971	1.04677
0.304862	0.794429	1.39333	3.16297	0.209085	0.315856	0.911999
0.490163	0.913779	1.30857	1.03503	0.352786	0.345295	1.07208
0.476793	0.953498	1.20254	4.32649	0.388308	0.355399	1.02126
0.221167	0.974567	1.12404	1.25567	0.356001	0.362643	0.779738
0.310094	1.04398	1.24547	1.40453	0.347551	0.360895	0.954283
0.194027	0.96967	1.11289	1.21218	0.385867	0.363414	1.00343
0.584986	1.00071	1.14538	1.74198	0.377298	0.394063	0.776771
0.569977	1.09279	1.28974	1.55519	0.372486	0.503986	0.846686
0.769877	1.02069	1.34003	1.71794	0.264042	0.398765	0.7473
0.38879	0.88698	1.90885	1.24033	0.370497	0.809402	0.910339
0.519783	1.05403	1.46519	1.319	0.548321	0.778608	0.820109
0.606002	1.07263	1.27883	1.26613	0.316714	0.34931	0.986657
0.32092	2.70709	1.2421	1.43179	0.198854	0.290666	0.957301
0.489007	2.29716	1.81388	1.14529	0.404251	0.318274	0.952423
0.41887	2.5294	1.35807	2.11245	0.20575	0.287946	0.984345
0.163132	2.50755	3.05965	1.34338	0.319086	0.330882	0.956346
0.502243	2.36155	1.8093	1.7298	0.199075	0.287018	0.946866
0.34905	2.19484	1.11256	1.9227	0.690333	0.743722	1.04122
0.335169	1.83683	1.26371	1.36389	0.409056	0.420154	0.981033
0.694648	2.05623	1.14112	2.32695	0.611047	0.40268	0.947445
0.282266	1.76473	1.28013	1.5153	0.5862	0.594844	1.04841
0.376327	2.18242	1.45079	4.74313	0.82734	0.425565	0.974859
0.774319	0.68188	0.304874	1.54817	0.438174	0.544284	0.312496
1.51651	0.766625	0.453546	0.465942	0.374597	0.395477	0.287696
1.51112	0.71681	0.369778	1.29817	0.495182	0.358766	0.377768
0.32334	1.06835	0.961861	1.2982	0.423283	0.484923	0.281816
1.01753	0.764829	0.355956	2.07449	0.244851	0.357817	0.284851
0.487949	0.852975	0.700661	1.31266	0.501719	3.01621	0.27676
0.178514	0.78781	0.725229	1.39827	0.972866	3.40606	0.281025
0.350571	0.852771	0.251466	2.2195	0.825561	3.01508	0.374684
0.555329	0.831072	0.258258	3.17349	0.594729	3.2043	0.289657
0.705235	0.895925	0.819485	2.71119	0.668564	3.24103	0.267361
0.34673	0.823661	0.949586	0.257238	0.335281	3.4772	0.352054
1.11613	0.88322	0.592784	0.8598	0.345968	3.16405	0.365873
1.66029	1.01172	0.883105	1.04294	0.329633	2.83882	0.354457
0.302347	0.861229	0.436262	2.51802	0.42699	3.09242	0.363038
0.172269	0.780596	0.620271	0.987166	0.427287	4.5067	0.354487
0.142928	1.22068	0.52115	1.44495	1.16396	0.470598	0.356131
0.40303	0.767593	0.40438	0.6703	1.18143	0.401712	0.356913
0.175931	0.890971	0.412108	0.458277	1.19788	0.528085	0.35729
0.24457	0.684004	0.526996	0.520791	2.38159	0.469788	0.358352
0.128737	1.19562	0.412857	1.70998	1.09899	0.43427	0.356433
0.124767	0.536894	0.392535	0.156918	1.00442	0.403154	0.273162
0.341179	0.869863	0.72997	0.881062	1.03563	0.402434	0.529998
0.313457	1.04893	0.649479	1.2488	1.12903	0.387434	0.277048
0.698396	0.970608	0.541118	0.609322	0.972128	0.429805	0.341831
0.154328	1.1721	1.00475	1.56075	0.966044	0.376528	0.377633
0.20579	0.862133	0.473046	0.375131	1.72066	0.992953	0.419626
0.613531	0.88935	0.396179	0.672852	1.78416	0.967157	0.28711
0.385113	1.06982	0.927122	1.02417	1.76682	1.17358	0.299197
0.236427	0.861248	0.422707	0.877912	1.65846	0.95025	0.276324
0.251969	0.585055	0.503507	0.376393	2.00178	1.04061	0.338551
0.234048	0.397335	0.55118	0.909308	0.529297	1.11235	0.281572
0.205962	0.564796	0.643412	1.19471	0.192339	1.14185	0.425911
0.377113	0.438601	0.417352	0.567659	0.278644	1.13494	0.327742
0.54673	0.591734	0.540835	1.60472	0.208342	1.1569	0.293123
0.296918	0.47098	0.621071	0.868939	0.489139	1.11009	0.441371
0.442264	0.537941	0.368851	0.890414	0.372882	3.61776	0.211932
0.314939	0.733155	0.3333	1.55105	0.34287	3.20962	0.408795
0.100321	0.461897	0.389249	0.975417	0.343104	3.34335	0.266183
0.293857	0.556067	0.344911	1.67987	0.351124	1.45196	0.226154
0.269066	0.57427	0.386101	1.27556	0.350507	3.04215	0.203214
0.168907	0.393595	0.649148	0.606273	0.276175	0.281749	0.557461
0.130171	0.433914	1.17198	2.6419	0.240249	0.309456	0.54835
0.162729	0.366032	1.17012	2.30781	0.237777	0.288754	0.643159
0.3967	0.434878	1.41656	1.20818	0.244498	0.285583	0.649262
0.187988	0.47316	1.01433	1.35972	0.258336	0.269979	0.553573
0.225522	0.556833	0.639847	0.899567	0.244992	0.357444	0.469044
0.148076	0.435073	0.496399	1.02861	0.250333	0.36129	0.407273
0.115008	0.433432	0.99549	2.22945	0.23786	0.360116	0.442429
0.175849	0.418419	0.86309	0.810717	0.273018	0.362747	0.500037
0.244003	0.379647	0.952738	0.752314	0.250484	0.357767	0.60691
0.165428	0.434091	0.632026	0.556527	0.368093	0.316851	0.269607
0.166278	0.467384	0.665187	2.75099	0.414425	0.329353	0.34956
0.181398	0.462173	0.614039	0.535211	0.340445	0.311154	0.24869
0.467721	0.398333	0.59322	3.09175	0.371644	0.310949	0.398374
0.539963	0.562149	0.904167	0.668746	0.355818	0.305227	0.304336
0.537834	0.629628	0.370955	0.770339	0.26741	0.248988	0.346003
0.562149	0.496947	0.422457	0.5005	0.309218	0.240973	0.267499
0.629007	0.423231	0.415988	1.48097	0.264995	0.23947	0.556329
0.614587	0.568847	0.45438	1.28343	0.295001	0.250155	0.384627
0.54619	0.443907	0.425404	0.699742	0.271664	0.244837	0.245448
1.98146		16.4396	16.5053	16.3664	0.348574	2.64517
2.37415		16.1111	16.4255	16.1783	0.351278	2.97137
2.22526		16.4469	16.6864	16.0688	0.345615	2.8781
2.81486		16.3431	16.5363	15.9885	0.36847	2.75062
2.47912		16.1672	16.178	15.9827	0.357085	3.03508
3.12634		16.2083	16.3589	16.7298	0.265629	2.96485
2.4219		17.2367	16.6036	17.1528	0.261655	2.57869
2.51247		16.1066	16.4073	16.1222	0.266774	2.85794
2.99653		16.1847	16.1935	16.0525	0.277316	2.66148
0.857362		16.2511	16.5659	16.5284	0.263667	2.7205
1.25307		29.2548	30.8972	31.4484	3.09769	3.49554
0.758454		29.6038	31.4862	29.4188	2.9612	3.41973
1.62999		28.8395	30.6695	33.1074	3.15058	3.567
0.668613		39.0537	30.6248	31.0789	3.08538	2.73288
0.635781		30.309	30.8797	31.1054	2.99137	2.72581
0.761342		29.5424	30.8058	30.6457	4.5783	2.46245
0.589915		28.9812	30.2304	30.3819	3.27924	3.01549
1.03557		30.1309	30.9332	30.2823	3.06272	2.54619
		28.6945	31.33	31.0492	3.78701	2.31296
		28.8971	31.4068	29.3486	3.57855	3.2973
		2.41668	2.66618	1.75137	1.93241	1.83816
		2.25902	2.36024	1.84982	1.72654	1.77344
		2.315	2.91752	1.69335	1.90254	1.78493
		2.38004	3.39662	2.03832	1.88344	2.06205
		2.3088	2.3134	1.95827	1.90767	1.92032
		2.26002	2.92367	1.74101	1.94087	1.62123
		2.16311	2.2941	1.78436	1.93095	1.71382
		2.09583	1.95501	1.75647	1.89227	1.82246
		2.78573	3.38268	1.82082	1.90788	1.67085
		2.37496	2.58852	1.81891	1.77811	2.00592

## Sheet: Figure 5b
Figure 5b	Figure 5b
Group	Data access	MAPE
NCACY45-05_1	20	0.43038
NCACY45-05_1	20	0.642298
NCACY45-05_1	20	0.470736
NCACY45-05_1	20	0.497704
NCACY45-05_1	20	0.579862
NCACY45-05_1	20	0.473085
NCACY45-05_1	20	0.453467
NCACY45-05_1	20	0.429255
NCACY45-05_1	20	0.497359
NCACY45-05_1	20	0.493203
NCACY45-05_1	40	0.408701
NCACY45-05_1	40	0.394821
NCACY45-05_1	40	0.708812
NCACY45-05_1	40	0.415081
NCACY45-05_1	40	0.429459
NCACY45-05_1	40	0.784576
NCACY45-05_1	40	0.46026
NCACY45-05_1	40	0.646386
NCACY45-05_1	40	0.455324
NCACY45-05_1	40	0.424557
NCACY45-05_1	60	0.408404
NCACY45-05_1	60	0.504063
NCACY45-05_1	60	0.723633
NCACY45-05_1	60	0.59985
NCACY45-05_1	60	0.526921
NCACY45-05_1	60	0.375756
NCACY45-05_1	60	0.541241
NCACY45-05_1	60	0.380403
NCACY45-05_1	60	0.381216
NCACY45-05_1	60	0.409832
NCACY45-05_1	80	0.396155
NCACY45-05_1	80	0.357451
NCACY45-05_1	80	0.399171
NCACY45-05_1	80	0.38521
NCACY45-05_1	80	0.369798
NCACY45-05_1	80	0.383926
NCACY45-05_1	80	0.347465
NCACY45-05_1	80	0.366238
NCACY45-05_1	80	0.388546
NCACY45-05_1	80	0.458422
NCACY45-05_1	100	0.616943
NCACY45-05_1	100	0.342613
NCACY45-05_1	100	0.330009
NCACY45-05_1	100	0.531351
NCACY45-05_1	100	0.392546
NCACY45-05_1	100	0.34549
NCACY45-05_1	100	0.639949
NCACY45-05_1	100	0.715662
NCACY45-05_1	100	0.362009
NCACY45-05_1	100	0.637402
NCACY35-05_1	20	0.358117
NCACY35-05_1	20	0.921221
NCACY35-05_1	20	0.400998
NCACY35-05_1	20	0.83488
NCACY35-05_1	20	0.478168
NCACY35-05_1	20	0.514242
NCACY35-05_1	20	0.654454
NCACY35-05_1	20	0.693042
NCACY35-05_1	20	0.386481
NCACY35-05_1	20	0.499878
NCACY35-05_1	40	0.358117
NCACY35-05_1	40	0.921221
NCACY35-05_1	40	0.400998
NCACY35-05_1	40	0.83488
NCACY35-05_1	40	0.478168
NCACY35-05_1	40	0.514242
NCACY35-05_1	40	0.654454
NCACY35-05_1	40	0.693042
NCACY35-05_1	40	0.386481
NCACY35-05_1	40	0.499878
NCACY35-05_1	60	0.61198
NCACY35-05_1	60	0.512745
NCACY35-05_1	60	0.408579
NCACY35-05_1	60	0.416923
NCACY35-05_1	60	0.407733
NCACY35-05_1	60	0.846973
NCACY35-05_1	60	0.916764
NCACY35-05_1	60	0.433764
NCACY35-05_1	60	0.528934
NCACY35-05_1	60	0.382046
NCACY35-05_1	80	0.61198
NCACY35-05_1	80	0.512745
NCACY35-05_1	80	0.408579
NCACY35-05_1	80	0.416923
NCACY35-05_1	80	0.407733
NCACY35-05_1	80	0.846973
NCACY35-05_1	80	0.916764
NCACY35-05_1	80	0.433764
NCACY35-05_1	80	0.528934
NCACY35-05_1	80	0.382046
NCACY35-05_1	100	0.158852
NCACY35-05_1	100	0.297738
NCACY35-05_1	100	0.328294
NCACY35-05_1	100	0.203601
NCACY35-05_1	100	0.344783
NCACY35-05_1	100	0.316205
NCACY35-05_1	100	0.158727
NCACY35-05_1	100	0.258165
NCACY35-05_1	100	0.313105
NCACY35-05_1	100	0.186085
NCACY25-025_1	20	3.24854
NCACY25-025_1	20	5.04159
NCACY25-025_1	20	5.47054
NCACY25-025_1	20	1.09358
NCACY25-025_1	20	2.42842
NCACY25-025_1	20	4.61742
NCACY25-025_1	20	4.8306
NCACY25-025_1	20	1.21822
NCACY25-025_1	20	2.8593
NCACY25-025_1	20	4.74937
NCACY25-025_1	40	1.05735
NCACY25-025_1	40	1.17376
NCACY25-025_1	40	1.0613
NCACY25-025_1	40	1.08142
NCACY25-025_1	40	1.74963
NCACY25-025_1	40	0.896073
NCACY25-025_1	40	1.02695
NCACY25-025_1	40	0.994133
NCACY25-025_1	40	1.41021
NCACY25-025_1	40	2.78905
NCACY25-025_1	60	0.949856
NCACY25-025_1	60	0.897703
NCACY25-025_1	60	1.02234
NCACY25-025_1	60	0.826881
NCACY25-025_1	60	0.837895
NCACY25-025_1	60	1.49591
NCACY25-025_1	60	1.20811
NCACY25-025_1	60	0.897959
NCACY25-025_1	60	1.57975
NCACY25-025_1	60	0.831899
NCACY25-025_1	80	0.816034
NCACY25-025_1	80	1.08855
NCACY25-025_1	80	1.31712
NCACY25-025_1	80	1.21364
NCACY25-025_1	80	0.936932
NCACY25-025_1	80	0.970629
NCACY25-025_1	80	0.948382
NCACY25-025_1	80	0.837869
NCACY25-025_1	80	1.00632
NCACY25-025_1	80	0.782068
NCACY25-025_1	100	0.80855
NCACY25-025_1	100	0.865126
NCACY25-025_1	100	0.844401
NCACY25-025_1	100	0.829435
NCACY25-025_1	100	0.935971
NCACY25-025_1	100	1.09318
NCACY25-025_1	100	0.9063
NCACY25-025_1	100	1.04677
NCACY25-025_1	100	0.911999
NCACY25-025_1	100	1.07208
NCACY25-05_1	20	1.50016
NCACY25-05_1	20	1.15973
NCACY25-05_1	20	1.2592
NCACY25-05_1	20	1.2858
NCACY25-05_1	20	1.22067
NCACY25-05_1	20	1.41642
NCACY25-05_1	20	1.16586
NCACY25-05_1	20	3.58041
NCACY25-05_1	20	1.78057
NCACY25-05_1	20	1.37608
NCACY25-05_1	40	1.07938
NCACY25-05_1	40	1.29542
NCACY25-05_1	40	1.49632
NCACY25-05_1	40	1.15435
NCACY25-05_1	40	1.18093
NCACY25-05_1	40	1.08595
NCACY25-05_1	40	1.22953
NCACY25-05_1	40	1.23422
NCACY25-05_1	40	1.20981
NCACY25-05_1	40	1.0952
NCACY25-05_1	60	1.14651
NCACY25-05_1	60	1.23024
NCACY25-05_1	60	1.08829
NCACY25-05_1	60	1.07181
NCACY25-05_1	60	1.33076
NCACY25-05_1	60	1.14156
NCACY25-05_1	60	1.32429
NCACY25-05_1	60	1.20645
NCACY25-05_1	60	1.19809
NCACY25-05_1	60	1.15889
NCACY25-05_1	80	1.50416
NCACY25-05_1	80	1.10098
NCACY25-05_1	80	1.39323
NCACY25-05_1	80	1.07306
NCACY25-05_1	80	1.09716
NCACY25-05_1	80	1.07052
NCACY25-05_1	80	1.24966
NCACY25-05_1	80	1.13225
NCACY25-05_1	80	1.08732
NCACY25-05_1	80	1.20263
NCACY25-05_1	100	1.02126
NCACY25-05_1	100	0.779738
NCACY25-05_1	100	0.954283
NCACY25-05_1	100	1.00343
NCACY25-05_1	100	0.776771
NCACY25-05_1	100	0.846686
NCACY25-05_1	100	0.7473
NCACY25-05_1	100	0.910339
NCACY25-05_1	100	0.820109
NCACY25-05_1	100	0.986657
NCACY25-1_1	20	1.30046
NCACY25-1_1	20	3.71872
NCACY25-1_1	20	1.20462
NCACY25-1_1	20	3.75894
NCACY25-1_1	20	1.20787
NCACY25-1_1	20	3.54132
NCACY25-1_1	20	2.62407
NCACY25-1_1	20	1.60533
NCACY25-1_1	20	3.56621
NCACY25-1_1	20	2.38464
NCACY25-1_1	40	3.85481
NCACY25-1_1	40	1.10304
NCACY25-1_1	40	2.52279
NCACY25-1_1	40	0.813466
NCACY25-1_1	40	1.23464
NCACY25-1_1	40	0.946839
NCACY25-1_1	40	2.74426
NCACY25-1_1	40	1.18112
NCACY25-1_1	40	1.20614
NCACY25-1_1	40	1.29466
NCACY25-1_1	60	3.00159
NCACY25-1_1	60	0.97759
NCACY25-1_1	60	1.91156
NCACY25-1_1	60	1.08884
NCACY25-1_1	60	0.926277
NCACY25-1_1	60	1.95367
NCACY25-1_1	60	1.52508
NCACY25-1_1	60	2.01633
NCACY25-1_1	60	0.924541
NCACY25-1_1	60	1.10813
NCACY25-1_1	80	1.09596
NCACY25-1_1	80	1.49693
NCACY25-1_1	80	2.37068
NCACY25-1_1	80	0.994501
NCACY25-1_1	80	0.922016
NCACY25-1_1	80	1.05631
NCACY25-1_1	80	0.978269
NCACY25-1_1	80	0.936046
NCACY25-1_1	80	1.07142
NCACY25-1_1	80	1.01959
NCACY25-1_1	100	0.957301
NCACY25-1_1	100	0.952423
NCACY25-1_1	100	0.984345
NCACY25-1_1	100	0.956346
NCACY25-1_1	100	0.946866
NCACY25-1_1	100	1.04122
NCACY25-1_1	100	0.981033
NCACY25-1_1	100	0.947445
NCACY25-1_1	100	1.04841
NCACY25-1_1	100	0.974859
NCMCY45-05_1	20	0.482869
NCMCY45-05_1	20	0.342691
NCMCY45-05_1	20	0.349346
NCMCY45-05_1	20	0.639839
NCMCY45-05_1	20	0.50405
NCMCY45-05_1	20	0.334092
NCMCY45-05_1	20	0.367995
NCMCY45-05_1	20	0.322526
NCMCY45-05_1	20	0.597493
NCMCY45-05_1	20	0.356592
NCMCY45-05_1	40	0.295683
NCMCY45-05_1	40	0.291891
NCMCY45-05_1	40	0.327674
NCMCY45-05_1	40	0.289146
NCMCY45-05_1	40	0.396182
NCMCY45-05_1	40	0.338299
NCMCY45-05_1	40	0.490599
NCMCY45-05_1	40	1.2373
NCMCY45-05_1	40	0.356712
NCMCY45-05_1	40	0.453641
NCMCY45-05_1	60	0.480267
NCMCY45-05_1	60	0.279775
NCMCY45-05_1	60	0.299314
NCMCY45-05_1	60	0.27674
NCMCY45-05_1	60	0.298732
NCMCY45-05_1	60	0.332408
NCMCY45-05_1	60	0.382182
NCMCY45-05_1	60	0.466886
NCMCY45-05_1	60	0.497196
NCMCY45-05_1	60	0.489741
NCMCY45-05_1	80	0.312319
NCMCY45-05_1	80	0.610131
NCMCY45-05_1	80	0.280515
NCMCY45-05_1	80	0.348855
NCMCY45-05_1	80	0.463972
NCMCY45-05_1	80	0.432066
NCMCY45-05_1	80	0.27024
NCMCY45-05_1	80	0.284189
NCMCY45-05_1	80	0.288636
NCMCY45-05_1	80	0.274801
NCMCY45-05_1	100	0.312496
NCMCY45-05_1	100	0.287696
NCMCY45-05_1	100	0.377768
NCMCY45-05_1	100	0.281816
NCMCY45-05_1	100	0.284851
NCMCY45-05_1	100	0.27676
NCMCY45-05_1	100	0.281025
NCMCY45-05_1	100	0.374684
NCMCY45-05_1	100	0.289657
NCMCY45-05_1	100	0.267361
NCMCY35-05_1	20	0.427273
NCMCY35-05_1	20	0.390736
NCMCY35-05_1	20	0.399964
NCMCY35-05_1	20	0.399904
NCMCY35-05_1	20	0.392127
NCMCY35-05_1	20	0.38059
NCMCY35-05_1	20	0.437173
NCMCY35-05_1	20	0.595163
NCMCY35-05_1	20	0.575085
NCMCY35-05_1	20	0.825398
NCMCY35-05_1	40	0.427273
NCMCY35-05_1	40	0.390736
NCMCY35-05_1	40	0.399964
NCMCY35-05_1	40	0.399904
NCMCY35-05_1	40	0.392127
NCMCY35-05_1	40	0.38059
NCMCY35-05_1	40	0.437173
NCMCY35-05_1	40	0.595163
NCMCY35-05_1	40	0.575085
NCMCY35-05_1	40	0.825398
NCMCY35-05_1	60	0.394134
NCMCY35-05_1	60	0.686063
NCMCY35-05_1	60	0.475245
NCMCY35-05_1	60	0.425311
NCMCY35-05_1	60	0.419744
NCMCY35-05_1	60	0.369717
NCMCY35-05_1	60	0.664842
NCMCY35-05_1	60	0.359031
NCMCY35-05_1	60	0.354888
NCMCY35-05_1	60	0.367344
NCMCY35-05_1	80	0.394134
NCMCY35-05_1	80	0.686063
NCMCY35-05_1	80	0.475245
NCMCY35-05_1	80	0.425311
NCMCY35-05_1	80	0.419744
NCMCY35-05_1	80	0.369717
NCMCY35-05_1	80	0.664842
NCMCY35-05_1	80	0.359031
NCMCY35-05_1	80	0.354888
NCMCY35-05_1	80	0.367344
NCMCY35-05_1	100	0.352054
NCMCY35-05_1	100	0.365873
NCMCY35-05_1	100	0.354457
NCMCY35-05_1	100	0.363038
NCMCY35-05_1	100	0.354487
NCMCY35-05_1	100	0.356131
NCMCY35-05_1	100	0.356913
NCMCY35-05_1	100	0.35729
NCMCY35-05_1	100	0.358352
NCMCY35-05_1	100	0.356433
NCMCY25-05_1	20	0.763353
NCMCY25-05_1	20	0.544946
NCMCY25-05_1	20	0.395695
NCMCY25-05_1	20	0.442894
NCMCY25-05_1	20	0.560169
NCMCY25-05_1	20	0.388167
NCMCY25-05_1	20	0.456203
NCMCY25-05_1	20	0.371057
NCMCY25-05_1	20	0.406985
NCMCY25-05_1	20	0.354458
NCMCY25-05_1	40	0.512289
NCMCY25-05_1	40	0.394189
NCMCY25-05_1	40	0.639618
NCMCY25-05_1	40	0.568164
NCMCY25-05_1	40	0.376121
NCMCY25-05_1	40	0.902273
NCMCY25-05_1	40	0.709321
NCMCY25-05_1	40	0.512685
NCMCY25-05_1	40	0.383351
NCMCY25-05_1	40	0.528921
NCMCY25-05_1	60	0.509624
NCMCY25-05_1	60	0.467907
NCMCY25-05_1	60	0.401522
NCMCY25-05_1	60	0.567046
NCMCY25-05_1	60	0.320335
NCMCY25-05_1	60	0.566512
NCMCY25-05_1	60	0.359542
NCMCY25-05_1	60	0.343504
NCMCY25-05_1	60	0.520446
NCMCY25-05_1	60	0.850149
NCMCY25-05_1	80	0.542517
NCMCY25-05_1	80	0.621211
NCMCY25-05_1	80	0.425063
NCMCY25-05_1	80	0.36593
NCMCY25-05_1	80	0.388808
NCMCY25-05_1	80	0.49643
NCMCY25-05_1	80	0.459428
NCMCY25-05_1	80	0.478847
NCMCY25-05_1	80	0.584914
NCMCY25-05_1	80	0.434603
NCMCY25-05_1	100	0.273162
NCMCY25-05_1	100	0.529998
NCMCY25-05_1	100	0.277048
NCMCY25-05_1	100	0.341831
NCMCY25-05_1	100	0.377633
NCMCY25-05_1	100	0.419626
NCMCY25-05_1	100	0.28711
NCMCY25-05_1	100	0.299197
NCMCY25-05_1	100	0.276324
NCMCY25-05_1	100	0.338551
NCMNCACY25-05_1	20	0.400309
NCMNCACY25-05_1	20	0.487759
NCMNCACY25-05_1	20	0.257258
NCMNCACY25-05_1	20	0.306295
NCMNCACY25-05_1	20	0.411343
NCMNCACY25-05_1	20	0.292788
NCMNCACY25-05_1	20	0.35661
NCMNCACY25-05_1	20	0.296795
NCMNCACY25-05_1	20	0.323459
NCMNCACY25-05_1	20	0.545494
NCMNCACY25-05_1	40	0.400309
NCMNCACY25-05_1	40	0.487759
NCMNCACY25-05_1	40	0.257258
NCMNCACY25-05_1	40	0.306295
NCMNCACY25-05_1	40	0.411343
NCMNCACY25-05_1	40	0.292788
NCMNCACY25-05_1	40	0.35661
NCMNCACY25-05_1	40	0.296795
NCMNCACY25-05_1	40	0.323459
NCMNCACY25-05_1	40	0.545494
NCMNCACY25-05_1	60	0.415714
NCMNCACY25-05_1	60	0.260149
NCMNCACY25-05_1	60	0.484213
NCMNCACY25-05_1	60	0.284247
NCMNCACY25-05_1	60	0.348555
NCMNCACY25-05_1	60	0.358963
NCMNCACY25-05_1	60	0.283917
NCMNCACY25-05_1	60	0.424777
NCMNCACY25-05_1	60	0.284838
NCMNCACY25-05_1	60	0.228651
NCMNCACY25-05_1	80	0.415714
NCMNCACY25-05_1	80	0.260149
NCMNCACY25-05_1	80	0.484213
NCMNCACY25-05_1	80	0.284247
NCMNCACY25-05_1	80	0.348555
NCMNCACY25-05_1	80	0.358963
NCMNCACY25-05_1	80	0.283917
NCMNCACY25-05_1	80	0.424777
NCMNCACY25-05_1	80	0.284838
NCMNCACY25-05_1	80	0.228651
NCMNCACY25-05_1	100	0.281572
NCMNCACY25-05_1	100	0.425911
NCMNCACY25-05_1	100	0.327742
NCMNCACY25-05_1	100	0.293123
NCMNCACY25-05_1	100	0.441371
NCMNCACY25-05_1	100	0.211932
NCMNCACY25-05_1	100	0.408795
NCMNCACY25-05_1	100	0.266183
NCMNCACY25-05_1	100	0.226154
NCMNCACY25-05_1	100	0.203214
NCMNCACY25-05_2	20	0.535391
NCMNCACY25-05_2	20	1.06187
NCMNCACY25-05_2	20	0.408336
NCMNCACY25-05_2	20	0.766589
NCMNCACY25-05_2	20	0.39346
NCMNCACY25-05_2	20	0.557764
NCMNCACY25-05_2	20	0.677395
NCMNCACY25-05_2	20	1.25125
NCMNCACY25-05_2	20	0.720683
NCMNCACY25-05_2	20	0.455961
NCMNCACY25-05_2	40	0.535391
NCMNCACY25-05_2	40	1.06187
NCMNCACY25-05_2	40	0.408336
NCMNCACY25-05_2	40	0.766589
NCMNCACY25-05_2	40	0.39346
NCMNCACY25-05_2	40	0.557764
NCMNCACY25-05_2	40	0.677395
NCMNCACY25-05_2	40	1.25125
NCMNCACY25-05_2	40	0.720683
NCMNCACY25-05_2	40	0.455961
NCMNCACY25-05_2	60	0.759016
NCMNCACY25-05_2	60	0.375147
NCMNCACY25-05_2	60	0.498257
NCMNCACY25-05_2	60	0.580066
NCMNCACY25-05_2	60	0.415277
NCMNCACY25-05_2	60	0.520939
NCMNCACY25-05_2	60	0.740729
NCMNCACY25-05_2	60	0.399938
NCMNCACY25-05_2	60	0.581627
NCMNCACY25-05_2	60	0.39268
NCMNCACY25-05_2	80	0.759016
NCMNCACY25-05_2	80	0.375147
NCMNCACY25-05_2	80	0.498257
NCMNCACY25-05_2	80	0.580066
NCMNCACY25-05_2	80	0.415277
NCMNCACY25-05_2	80	0.520939
NCMNCACY25-05_2	80	0.740729
NCMNCACY25-05_2	80	0.399938
NCMNCACY25-05_2	80	0.581627
NCMNCACY25-05_2	80	0.39268
NCMNCACY25-05_2	100	0.557461
NCMNCACY25-05_2	100	0.54835
NCMNCACY25-05_2	100	0.643159
NCMNCACY25-05_2	100	0.649262
NCMNCACY25-05_2	100	0.553573
NCMNCACY25-05_2	100	0.469044
NCMNCACY25-05_2	100	0.407273
NCMNCACY25-05_2	100	0.442429
NCMNCACY25-05_2	100	0.500037
NCMNCACY25-05_2	100	0.60691
NCMNCACY25-05_4	20	0.289845
NCMNCACY25-05_4	20	0.627899
NCMNCACY25-05_4	20	0.519623
NCMNCACY25-05_4	20	0.28223
NCMNCACY25-05_4	20	0.303565
NCMNCACY25-05_4	20	0.347824
NCMNCACY25-05_4	20	0.544449
NCMNCACY25-05_4	20	0.457748
NCMNCACY25-05_4	20	0.285347
NCMNCACY25-05_4	20	0.334455
NCMNCACY25-05_4	40	0.289845
NCMNCACY25-05_4	40	0.627899
NCMNCACY25-05_4	40	0.519623
NCMNCACY25-05_4	40	0.28223
NCMNCACY25-05_4	40	0.303565
NCMNCACY25-05_4	40	0.347824
NCMNCACY25-05_4	40	0.544449
NCMNCACY25-05_4	40	0.457748
NCMNCACY25-05_4	40	0.285347
NCMNCACY25-05_4	40	0.334455
NCMNCACY25-05_4	60	0.310538
NCMNCACY25-05_4	60	0.26625
NCMNCACY25-05_4	60	0.295169
NCMNCACY25-05_4	60	0.265133
NCMNCACY25-05_4	60	0.44567
NCMNCACY25-05_4	60	0.474591
NCMNCACY25-05_4	60	0.460881
NCMNCACY25-05_4	60	0.337493
NCMNCACY25-05_4	60	0.358751
NCMNCACY25-05_4	60	0.303995
NCMNCACY25-05_4	80	0.310538
NCMNCACY25-05_4	80	0.26625
NCMNCACY25-05_4	80	0.295169
NCMNCACY25-05_4	80	0.265133
NCMNCACY25-05_4	80	0.44567
NCMNCACY25-05_4	80	0.474591
NCMNCACY25-05_4	80	0.460881
NCMNCACY25-05_4	80	0.337493
NCMNCACY25-05_4	80	0.358751
NCMNCACY25-05_4	80	0.303995
NCMNCACY25-05_4	100	0.269607
NCMNCACY25-05_4	100	0.34956
NCMNCACY25-05_4	100	0.24869
NCMNCACY25-05_4	100	0.398374
NCMNCACY25-05_4	100	0.304336
NCMNCACY25-05_4	100	0.346003
NCMNCACY25-05_4	100	0.267499
NCMNCACY25-05_4	100	0.556329
NCMNCACY25-05_4	100	0.384627
NCMNCACY25-05_4	100	0.245448
Random	20	3.49327
Random	20	4.40083
Random	20	4.00026
Random	20	2.9752
Random	20	3.80084
Random	20	3.64763
Random	20	6.34003
Random	20	4.14778
Random	20	3.55164
Random	20	2.95253
Random	40	3.00482
Random	40	3.31813
Random	40	3.93576
Random	40	3.01214
Random	40	3.13505
Random	40	3.57738
Random	40	3.41874
Random	40	3.10533
Random	40	3.22031
Random	40	4.24391
Random	60	2.73615
Random	60	3.24555
Random	60	2.83547
Random	60	3.29941
Random	60	3.15987
Random	60	3.0924
Random	60	3.55592
Random	60	2.86087
Random	60	3.37112
Random	60	3.92274
Random	80	2.96315
Random	80	3.45715
Random	80	3.11477
Random	80	3.40557
Random	80	3.21792
Random	80	3.25113
Random	80	2.91376
Random	80	3.03882
Random	80	3.41832
Random	80	3.35942
Random	100	2.64517
Random	100	2.97137
Random	100	2.8781
Random	100	2.75062
Random	100	3.03508
Random	100	2.96485
Random	100	2.57869
Random	100	2.85794
Random	100	2.66148
Random	100	2.7205
Fixed	20	5.74715
Fixed	20	8.70166
Fixed	20	8.59436
Fixed	20	4.75823
Fixed	20	4.27715
Fixed	20	3.71673
Fixed	20	6.46168
Fixed	20	11.7206
Fixed	20	4.84638
Fixed	20	7.80192
Fixed	40	4.37322
Fixed	40	3.2768
Fixed	40	5.41302
Fixed	40	2.22044
Fixed	40	4.39163
Fixed	40	4.15517
Fixed	40	4.50809
Fixed	40	6.01741
Fixed	40	4.51536
Fixed	40	4.30071
Fixed	60	3.61353
Fixed	60	5.20939
Fixed	60	3.17781
Fixed	60	2.17383
Fixed	60	3.98081
Fixed	60	4.63494
Fixed	60	3.51497
Fixed	60	5.28834
Fixed	60	5.03544
Fixed	60	3.12591
Fixed	80	2.48162
Fixed	80	3.33123
Fixed	80	3.44124
Fixed	80	3.19572
Fixed	80	4.10753
Fixed	80	3.08878
Fixed	80	2.83373
Fixed	80	3.42363
Fixed	80	3.90006
Fixed	80	2.65488
Fixed	100	3.49554
Fixed	100	3.41973
Fixed	100	3.567
Fixed	100	2.73288
Fixed	100	2.72581
Fixed	100	2.46245
Fixed	100	3.01549
Fixed	100	2.54619
Fixed	100	2.31296
Fixed	100	3.2973

## Sheet: Figure 5c
Figure 5c
Group	Expert number	MAPE
NCACY45-05_1	ex3	0.454247
NCACY45-05_1	ex3	0.403954
NCACY45-05_1	ex3	0.394206
NCACY45-05_1	ex3	0.932087
NCACY45-05_1	ex3	0.373876
NCACY45-05_1	ex3	0.33858
NCACY45-05_1	ex3	0.448346
NCACY45-05_1	ex3	0.407868
NCACY45-05_1	ex3	0.44224
NCACY45-05_1	ex3	0.358134
NCACY45-05_1	ex4	0.498094
NCACY45-05_1	ex4	0.357553
NCACY45-05_1	ex4	0.414713
NCACY45-05_1	ex4	0.523703
NCACY45-05_1	ex4	0.65775
NCACY45-05_1	ex4	0.351635
NCACY45-05_1	ex4	0.44009
NCACY45-05_1	ex4	0.385307
NCACY45-05_1	ex4	0.336778
NCACY45-05_1	ex4	0.342286
NCACY45-05_1	ex5	0.616943
NCACY45-05_1	ex5	0.342613
NCACY45-05_1	ex5	0.330009
NCACY45-05_1	ex5	0.531351
NCACY45-05_1	ex5	0.392546
NCACY45-05_1	ex5	0.34549
NCACY45-05_1	ex5	0.639949
NCACY45-05_1	ex5	0.715662
NCACY45-05_1	ex5	0.362009
NCACY45-05_1	ex5	0.637402
NCACY45-05_1	ex6	0.441948
NCACY45-05_1	ex6	0.421396
NCACY45-05_1	ex6	0.494326
NCACY45-05_1	ex6	0.345709
NCACY45-05_1	ex6	0.412596
NCACY45-05_1	ex6	0.34509
NCACY45-05_1	ex6	0.742347
NCACY45-05_1	ex6	0.494953
NCACY45-05_1	ex6	0.44404
NCACY45-05_1	ex6	0.393007
NCACY45-05_1	ex7	0.330657
NCACY45-05_1	ex7	0.389118
NCACY45-05_1	ex7	0.742206
NCACY45-05_1	ex7	0.431526
NCACY45-05_1	ex7	0.457463
NCACY45-05_1	ex7	0.424638
NCACY45-05_1	ex7	0.36149
NCACY45-05_1	ex7	0.54599
NCACY45-05_1	ex7	0.488663
NCACY45-05_1	ex7	0.444765
NCACY35-05_1	ex3	0.470948
NCACY35-05_1	ex3	0.442467
NCACY35-05_1	ex3	0.337472
NCACY35-05_1	ex3	0.518158
NCACY35-05_1	ex3	0.582204
NCACY35-05_1	ex3	0.356636
NCACY35-05_1	ex3	0.422078
NCACY35-05_1	ex3	0.559963
NCACY35-05_1	ex3	0.445628
NCACY35-05_1	ex3	0.321219
NCACY35-05_1	ex4	0.407789
NCACY35-05_1	ex4	0.396334
NCACY35-05_1	ex4	0.386038
NCACY35-05_1	ex4	0.470073
NCACY35-05_1	ex4	0.58449
NCACY35-05_1	ex4	0.480796
NCACY35-05_1	ex4	0.419395
NCACY35-05_1	ex4	0.617692
NCACY35-05_1	ex4	0.386984
NCACY35-05_1	ex4	0.590708
NCACY35-05_1	ex5	0.158852
NCACY35-05_1	ex5	0.297738
NCACY35-05_1	ex5	0.328294
NCACY35-05_1	ex5	0.203601
NCACY35-05_1	ex5	0.344783
NCACY35-05_1	ex5	0.316205
NCACY35-05_1	ex5	0.158727
NCACY35-05_1	ex5	0.258165
NCACY35-05_1	ex5	0.313105
NCACY35-05_1	ex5	0.186085
NCACY35-05_1	ex6	0.715205
NCACY35-05_1	ex6	0.36991
NCACY35-05_1	ex6	1.03154
NCACY35-05_1	ex6	0.335106
NCACY35-05_1	ex6	0.574167
NCACY35-05_1	ex6	0.508356
NCACY35-05_1	ex6	0.396123
NCACY35-05_1	ex6	0.427406
NCACY35-05_1	ex6	0.633094
NCACY35-05_1	ex6	0.348394
NCACY35-05_1	ex7	0.365592
NCACY35-05_1	ex7	0.392663
NCACY35-05_1	ex7	0.378448
NCACY35-05_1	ex7	0.452729
NCACY35-05_1	ex7	0.556638
NCACY35-05_1	ex7	0.455507
NCACY35-05_1	ex7	0.361542
NCACY35-05_1	ex7	0.351007
NCACY35-05_1	ex7	0.56974
NCACY35-05_1	ex7	0.464418
NCACY25-025_1	ex3	1.10609
NCACY25-025_1	ex3	0.809516
NCACY25-025_1	ex3	1.34709
NCACY25-025_1	ex3	1.95467
NCACY25-025_1	ex3	0.800198
NCACY25-025_1	ex3	0.913206
NCACY25-025_1	ex3	0.99986
NCACY25-025_1	ex3	1.04062
NCACY25-025_1	ex3	0.905869
NCACY25-025_1	ex3	0.880096
NCACY25-025_1	ex4	1.38473
NCACY25-025_1	ex4	1.92291
NCACY25-025_1	ex4	0.886873
NCACY25-025_1	ex4	0.825703
NCACY25-025_1	ex4	0.836612
NCACY25-025_1	ex4	0.828605
NCACY25-025_1	ex4	1.12354
NCACY25-025_1	ex4	0.80847
NCACY25-025_1	ex4	1.15067
NCACY25-025_1	ex4	0.793418
NCACY25-025_1	ex5	0.80855
NCACY25-025_1	ex5	0.865126
NCACY25-025_1	ex5	0.844401
NCACY25-025_1	ex5	0.829435
NCACY25-025_1	ex5	0.935971
NCACY25-025_1	ex5	1.09318
NCACY25-025_1	ex5	0.9063
NCACY25-025_1	ex5	1.04677
NCACY25-025_1	ex5	0.911999
NCACY25-025_1	ex5	1.07208
NCACY25-025_1	ex6	1.38148
NCACY25-025_1	ex6	0.883691
NCACY25-025_1	ex6	0.911856
NCACY25-025_1	ex6	1.07283
NCACY25-025_1	ex6	0.808561
NCACY25-025_1	ex6	1.38937
NCACY25-025_1	ex6	0.834596
NCACY25-025_1	ex6	0.914637
NCACY25-025_1	ex6	1.11026
NCACY25-025_1	ex6	0.836502
NCACY25-025_1	ex7	0.828597
NCACY25-025_1	ex7	1.83477
NCACY25-025_1	ex7	0.851771
NCACY25-025_1	ex7	1.19965
NCACY25-025_1	ex7	1.05878
NCACY25-025_1	ex7	1.06434
NCACY25-025_1	ex7	0.830481
NCACY25-025_1	ex7	1.31147
NCACY25-025_1	ex7	0.82238
NCACY25-025_1	ex7	0.925105
NCACY25-05_1	ex3	1.18893
NCACY25-05_1	ex3	1.19607
NCACY25-05_1	ex3	1.39614
NCACY25-05_1	ex3	1.08174
NCACY25-05_1	ex3	1.28779
NCACY25-05_1	ex3	1.07581
NCACY25-05_1	ex3	1.0848
NCACY25-05_1	ex3	1.38826
NCACY25-05_1	ex3	1.36473
NCACY25-05_1	ex3	1.10809
NCACY25-05_1	ex4	1.05899
NCACY25-05_1	ex4	1.07081
NCACY25-05_1	ex4	1.08744
NCACY25-05_1	ex4	1.10764
NCACY25-05_1	ex4	1.31581
NCACY25-05_1	ex4	1.09879
NCACY25-05_1	ex4	1.08143
NCACY25-05_1	ex4	1.33885
NCACY25-05_1	ex4	1.07108
NCACY25-05_1	ex4	1.30057
NCACY25-05_1	ex5	1.02126
NCACY25-05_1	ex5	0.779738
NCACY25-05_1	ex5	0.954283
NCACY25-05_1	ex5	1.00343
NCACY25-05_1	ex5	0.776771
NCACY25-05_1	ex5	0.846686
NCACY25-05_1	ex5	0.747301
NCACY25-05_1	ex5	0.910339
NCACY25-05_1	ex5	0.820109
NCACY25-05_1	ex5	0.986657
NCACY25-05_1	ex6	1.16347
NCACY25-05_1	ex6	1.08698
NCACY25-05_1	ex6	1.05357
NCACY25-05_1	ex6	1.04672
NCACY25-05_1	ex6	1.06308
NCACY25-05_1	ex6	1.11969
NCACY25-05_1	ex6	1.10585
NCACY25-05_1	ex6	1.11977
NCACY25-05_1	ex6	1.18024
NCACY25-05_1	ex6	1.09223
NCACY25-05_1	ex7	1.10776
NCACY25-05_1	ex7	1.30875
NCACY25-05_1	ex7	1.07912
NCACY25-05_1	ex7	1.02073
NCACY25-05_1	ex7	1.06347
NCACY25-05_1	ex7	1.15865
NCACY25-05_1	ex7	1.22236
NCACY25-05_1	ex7	1.12301
NCACY25-05_1	ex7	1.30898
NCACY25-05_1	ex7	1.20199
NCACY25-1_1	ex3	1.01245
NCACY25-1_1	ex3	1.52223
NCACY25-1_1	ex3	1.1023
NCACY25-1_1	ex3	1.07216
NCACY25-1_1	ex3	2.06445
NCACY25-1_1	ex3	2.81594
NCACY25-1_1	ex3	1.16088
NCACY25-1_1	ex3	1.58396
NCACY25-1_1	ex3	0.974563
NCACY25-1_1	ex3	1.06571
NCACY25-1_1	ex4	1.03565
NCACY25-1_1	ex4	0.954029
NCACY25-1_1	ex4	0.999181
NCACY25-1_1	ex4	0.993578
NCACY25-1_1	ex4	4.32084
NCACY25-1_1	ex4	1.56559
NCACY25-1_1	ex4	0.980083
NCACY25-1_1	ex4	1.76884
NCACY25-1_1	ex4	3.15409
NCACY25-1_1	ex4	1.20155
NCACY25-1_1	ex5	0.957301
NCACY25-1_1	ex5	0.952423
NCACY25-1_1	ex5	0.984345
NCACY25-1_1	ex5	0.956346
NCACY25-1_1	ex5	0.946866
NCACY25-1_1	ex5	1.04122
NCACY25-1_1	ex5	0.981033
NCACY25-1_1	ex5	0.947445
NCACY25-1_1	ex5	1.04841
NCACY25-1_1	ex5	0.974859
NCACY25-1_1	ex6	0.958333
NCACY25-1_1	ex6	0.956483
NCACY25-1_1	ex6	2.35707
NCACY25-1_1	ex6	0.991097
NCACY25-1_1	ex6	1.05744
NCACY25-1_1	ex6	0.972546
NCACY25-1_1	ex6	1.01623
NCACY25-1_1	ex6	0.997905
NCACY25-1_1	ex6	1.08954
NCACY25-1_1	ex6	0.915765
NCACY25-1_1	ex7	1.00004
NCACY25-1_1	ex7	1.03654
NCACY25-1_1	ex7	0.994938
NCACY25-1_1	ex7	0.932449
NCACY25-1_1	ex7	1.02996
NCACY25-1_1	ex7	1.03225
NCACY25-1_1	ex7	0.900012
NCACY25-1_1	ex7	1.04399
NCACY25-1_1	ex7	1.01298
NCACY25-1_1	ex7	1.04589
NCMCY45-05_1	ex3	0.345513
NCMCY45-05_1	ex3	0.389759
NCMCY45-05_1	ex3	0.292863
NCMCY45-05_1	ex3	0.310316
NCMCY45-05_1	ex3	0.432563
NCMCY45-05_1	ex3	0.34076
NCMCY45-05_1	ex3	0.319474
NCMCY45-05_1	ex3	0.296761
NCMCY45-05_1	ex3	0.337621
NCMCY45-05_1	ex3	0.29502
NCMCY45-05_1	ex4	0.30207
NCMCY45-05_1	ex4	0.263426
NCMCY45-05_1	ex4	0.508852
NCMCY45-05_1	ex4	0.339473
NCMCY45-05_1	ex4	0.277105
NCMCY45-05_1	ex4	0.491602
NCMCY45-05_1	ex4	0.445468
NCMCY45-05_1	ex4	0.296005
NCMCY45-05_1	ex4	0.289933
NCMCY45-05_1	ex4	0.447853
NCMCY45-05_1	ex5	0.312495
NCMCY45-05_1	ex5	0.287696
NCMCY45-05_1	ex5	0.377768
NCMCY45-05_1	ex5	0.281816
NCMCY45-05_1	ex5	0.284851
NCMCY45-05_1	ex5	0.27676
NCMCY45-05_1	ex5	0.281025
NCMCY45-05_1	ex5	0.374684
NCMCY45-05_1	ex5	0.289657
NCMCY45-05_1	ex5	0.267361
NCMCY45-05_1	ex6	0.328994
NCMCY45-05_1	ex6	0.362712
NCMCY45-05_1	ex6	0.377796
NCMCY45-05_1	ex6	0.347393
NCMCY45-05_1	ex6	0.338295
NCMCY45-05_1	ex6	0.444592
NCMCY45-05_1	ex6	0.286185
NCMCY45-05_1	ex6	0.308414
NCMCY45-05_1	ex6	0.307899
NCMCY45-05_1	ex6	0.311312
NCMCY45-05_1	ex7	0.3898
NCMCY45-05_1	ex7	0.262162
NCMCY45-05_1	ex7	0.298726
NCMCY45-05_1	ex7	0.266101
NCMCY45-05_1	ex7	0.434775
NCMCY45-05_1	ex7	0.294923
NCMCY45-05_1	ex7	0.338013
NCMCY45-05_1	ex7	0.375725
NCMCY45-05_1	ex7	0.584686
NCMCY45-05_1	ex7	0.352709
NCMCY35-05_1	ex3	0.357891
NCMCY35-05_1	ex3	0.391783
NCMCY35-05_1	ex3	0.393457
NCMCY35-05_1	ex3	0.356108
NCMCY35-05_1	ex3	0.355126
NCMCY35-05_1	ex3	0.366511
NCMCY35-05_1	ex3	0.357369
NCMCY35-05_1	ex3	0.367828
NCMCY35-05_1	ex3	0.535236
NCMCY35-05_1	ex3	0.366291
NCMCY35-05_1	ex4	0.358835
NCMCY35-05_1	ex4	0.362902
NCMCY35-05_1	ex4	0.37232
NCMCY35-05_1	ex4	0.66284
NCMCY35-05_1	ex4	0.669062
NCMCY35-05_1	ex4	0.353655
NCMCY35-05_1	ex4	0.363454
NCMCY35-05_1	ex4	0.372355
NCMCY35-05_1	ex4	0.387892
NCMCY35-05_1	ex4	0.357488
NCMCY35-05_1	ex5	0.352054
NCMCY35-05_1	ex5	0.365873
NCMCY35-05_1	ex5	0.354457
NCMCY35-05_1	ex5	0.363038
NCMCY35-05_1	ex5	0.354487
NCMCY35-05_1	ex5	0.356131
NCMCY35-05_1	ex5	0.356913
NCMCY35-05_1	ex5	0.35729
NCMCY35-05_1	ex5	0.358352
NCMCY35-05_1	ex5	0.356433
NCMCY35-05_1	ex6	0.477555
NCMCY35-05_1	ex6	0.362622
NCMCY35-05_1	ex6	0.359531
NCMCY35-05_1	ex6	0.409146
NCMCY35-05_1	ex6	0.353593
NCMCY35-05_1	ex6	0.377883
NCMCY35-05_1	ex6	0.354191
NCMCY35-05_1	ex6	0.368997
NCMCY35-05_1	ex6	0.358425
NCMCY35-05_1	ex6	0.415561
NCMCY35-05_1	ex7	0.362208
NCMCY35-05_1	ex7	0.362089
NCMCY35-05_1	ex7	0.358856
NCMCY35-05_1	ex7	0.36128
NCMCY35-05_1	ex7	0.467588
NCMCY35-05_1	ex7	0.623314
NCMCY35-05_1	ex7	0.359078
NCMCY35-05_1	ex7	0.35879
NCMCY35-05_1	ex7	0.349172
NCMCY35-05_1	ex7	0.374714
NCMCY25-05_1	ex3	0.32224
NCMCY25-05_1	ex3	0.312688
NCMCY25-05_1	ex3	0.289513
NCMCY25-05_1	ex3	0.36346
NCMCY25-05_1	ex3	0.386007
NCMCY25-05_1	ex3	0.321735
NCMCY25-05_1	ex3	0.622355
NCMCY25-05_1	ex3	0.318622
NCMCY25-05_1	ex3	0.458927
NCMCY25-05_1	ex3	0.322308
NCMCY25-05_1	ex4	0.308136
NCMCY25-05_1	ex4	0.426034
NCMCY25-05_1	ex4	0.448896
NCMCY25-05_1	ex4	0.321901
NCMCY25-05_1	ex4	0.38244
NCMCY25-05_1	ex4	0.477686
NCMCY25-05_1	ex4	0.279355
NCMCY25-05_1	ex4	0.699247
NCMCY25-05_1	ex4	0.382654
NCMCY25-05_1	ex4	0.341596
NCMCY25-05_1	ex5	0.273162
NCMCY25-05_1	ex5	0.529998
NCMCY25-05_1	ex5	0.277048
NCMCY25-05_1	ex5	0.341831
NCMCY25-05_1	ex5	0.377633
NCMCY25-05_1	ex5	0.419626
NCMCY25-05_1	ex5	0.28711
NCMCY25-05_1	ex5	0.299197
NCMCY25-05_1	ex5	0.276324
NCMCY25-05_1	ex5	0.338551
NCMCY25-05_1	ex6	0.271497
NCMCY25-05_1	ex6	0.290985
NCMCY25-05_1	ex6	0.658386
NCMCY25-05_1	ex6	0.530692
NCMCY25-05_1	ex6	0.377869
NCMCY25-05_1	ex6	0.304817
NCMCY25-05_1	ex6	0.819436
NCMCY25-05_1	ex6	0.682488
NCMCY25-05_1	ex6	0.504845
NCMCY25-05_1	ex6	0.399172
NCMCY25-05_1	ex7	0.2939
NCMCY25-05_1	ex7	0.301198
NCMCY25-05_1	ex7	0.949532
NCMCY25-05_1	ex7	0.411302
NCMCY25-05_1	ex7	0.287754
NCMCY25-05_1	ex7	0.687116
NCMCY25-05_1	ex7	0.30119
NCMCY25-05_1	ex7	0.348452
NCMCY25-05_1	ex7	0.381706
NCMCY25-05_1	ex7	0.515913
NCMNCACY25-05_1	ex3	0.24265
NCMNCACY25-05_1	ex3	0.248609
NCMNCACY25-05_1	ex3	0.479005
NCMNCACY25-05_1	ex3	0.306025
NCMNCACY25-05_1	ex3	0.454537
NCMNCACY25-05_1	ex3	0.259656
NCMNCACY25-05_1	ex3	0.372251
NCMNCACY25-05_1	ex3	0.334579
NCMNCACY25-05_1	ex3	0.449849
NCMNCACY25-05_1	ex3	0.287165
NCMNCACY25-05_1	ex4	0.242532
NCMNCACY25-05_1	ex4	0.24859
NCMNCACY25-05_1	ex4	0.413214
NCMNCACY25-05_1	ex4	0.230306
NCMNCACY25-05_1	ex4	0.58479
NCMNCACY25-05_1	ex4	0.295645
NCMNCACY25-05_1	ex4	0.24517
NCMNCACY25-05_1	ex4	0.257734
NCMNCACY25-05_1	ex4	0.522468
NCMNCACY25-05_1	ex4	0.228137
NCMNCACY25-05_1	ex5	0.281572
NCMNCACY25-05_1	ex5	0.425911
NCMNCACY25-05_1	ex5	0.327742
NCMNCACY25-05_1	ex5	0.293123
NCMNCACY25-05_1	ex5	0.441371
NCMNCACY25-05_1	ex5	0.211932
NCMNCACY25-05_1	ex5	0.408795
NCMNCACY25-05_1	ex5	0.266183
NCMNCACY25-05_1	ex5	0.226154
NCMNCACY25-05_1	ex5	0.203214
NCMNCACY25-05_1	ex6	0.270341
NCMNCACY25-05_1	ex6	0.365236
NCMNCACY25-05_1	ex6	0.257655
NCMNCACY25-05_1	ex6	0.24598
NCMNCACY25-05_1	ex6	0.243535
NCMNCACY25-05_1	ex6	0.263816
NCMNCACY25-05_1	ex6	0.233881
NCMNCACY25-05_1	ex6	0.266369
NCMNCACY25-05_1	ex6	0.236032
NCMNCACY25-05_1	ex6	0.369351
NCMNCACY25-05_1	ex7	0.23576
NCMNCACY25-05_1	ex7	0.321789
NCMNCACY25-05_1	ex7	0.28078
NCMNCACY25-05_1	ex7	0.480456
NCMNCACY25-05_1	ex7	0.464633
NCMNCACY25-05_1	ex7	0.26068
NCMNCACY25-05_1	ex7	0.242466
NCMNCACY25-05_1	ex7	0.263697
NCMNCACY25-05_1	ex7	0.276148
NCMNCACY25-05_1	ex7	0.257289
NCMNCACY25-05_2	ex3	0.48791
NCMNCACY25-05_2	ex3	0.808798
NCMNCACY25-05_2	ex3	0.496056
NCMNCACY25-05_2	ex3	0.415392
NCMNCACY25-05_2	ex3	0.570982
NCMNCACY25-05_2	ex3	0.43098
NCMNCACY25-05_2	ex3	0.509026
NCMNCACY25-05_2	ex3	0.550435
NCMNCACY25-05_2	ex3	0.611115
NCMNCACY25-05_2	ex3	0.464143
NCMNCACY25-05_2	ex4	0.41909
NCMNCACY25-05_2	ex4	0.400155
NCMNCACY25-05_2	ex4	0.512465
NCMNCACY25-05_2	ex4	1.35221
NCMNCACY25-05_2	ex4	0.455682
NCMNCACY25-05_2	ex4	0.632487
NCMNCACY25-05_2	ex4	0.389428
NCMNCACY25-05_2	ex4	0.737714
NCMNCACY25-05_2	ex4	0.387381
NCMNCACY25-05_2	ex4	0.755138
NCMNCACY25-05_2	ex5	0.557461
NCMNCACY25-05_2	ex5	0.54835
NCMNCACY25-05_2	ex5	0.643159
NCMNCACY25-05_2	ex5	0.649262
NCMNCACY25-05_2	ex5	0.553573
NCMNCACY25-05_2	ex5	0.469044
NCMNCACY25-05_2	ex5	0.407273
NCMNCACY25-05_2	ex5	0.442429
NCMNCACY25-05_2	ex5	0.500037
NCMNCACY25-05_2	ex5	0.60691
NCMNCACY25-05_2	ex6	0.795123
NCMNCACY25-05_2	ex6	0.6794
NCMNCACY25-05_2	ex6	0.391276
NCMNCACY25-05_2	ex6	0.441137
NCMNCACY25-05_2	ex6	0.656242
NCMNCACY25-05_2	ex6	0.474784
NCMNCACY25-05_2	ex6	0.986573
NCMNCACY25-05_2	ex6	0.577907
NCMNCACY25-05_2	ex6	0.513218
NCMNCACY25-05_2	ex6	0.453407
NCMNCACY25-05_2	ex7	0.508161
NCMNCACY25-05_2	ex7	0.712326
NCMNCACY25-05_2	ex7	0.535893
NCMNCACY25-05_2	ex7	0.426081
NCMNCACY25-05_2	ex7	0.520428
NCMNCACY25-05_2	ex7	0.659309
NCMNCACY25-05_2	ex7	0.51094
NCMNCACY25-05_2	ex7	0.942886
NCMNCACY25-05_2	ex7	0.617073
NCMNCACY25-05_2	ex7	0.467063
NCMNCACY25-05_4	ex3	0.502298
NCMNCACY25-05_4	ex3	0.302616
NCMNCACY25-05_4	ex3	0.258382
NCMNCACY25-05_4	ex3	0.326562
NCMNCACY25-05_4	ex3	0.302626
NCMNCACY25-05_4	ex3	0.400048
NCMNCACY25-05_4	ex3	2.72551
NCMNCACY25-05_4	ex3	0.518343
NCMNCACY25-05_4	ex3	0.408836
NCMNCACY25-05_4	ex3	0.452709
NCMNCACY25-05_4	ex4	0.242265
NCMNCACY25-05_4	ex4	0.284713
NCMNCACY25-05_4	ex4	0.370369
NCMNCACY25-05_4	ex4	0.324116
NCMNCACY25-05_4	ex4	0.302662
NCMNCACY25-05_4	ex4	0.245941
NCMNCACY25-05_4	ex4	0.253291
NCMNCACY25-05_4	ex4	0.338458
NCMNCACY25-05_4	ex4	0.240892
NCMNCACY25-05_4	ex4	0.338016
NCMNCACY25-05_4	ex5	0.269607
NCMNCACY25-05_4	ex5	0.34956
NCMNCACY25-05_4	ex5	0.24869
NCMNCACY25-05_4	ex5	0.398375
NCMNCACY25-05_4	ex5	0.304336
NCMNCACY25-05_4	ex5	0.346003
NCMNCACY25-05_4	ex5	0.267499
NCMNCACY25-05_4	ex5	0.556329
NCMNCACY25-05_4	ex5	0.384627
NCMNCACY25-05_4	ex5	0.245448
NCMNCACY25-05_4	ex6	0.26939
NCMNCACY25-05_4	ex6	0.424849
NCMNCACY25-05_4	ex6	0.273832
NCMNCACY25-05_4	ex6	0.553764
NCMNCACY25-05_4	ex6	0.295649
NCMNCACY25-05_4	ex6	0.28856
NCMNCACY25-05_4	ex6	0.269324
NCMNCACY25-05_4	ex6	0.246094
NCMNCACY25-05_4	ex6	0.25287
NCMNCACY25-05_4	ex6	0.290371
NCMNCACY25-05_4	ex7	0.516277
NCMNCACY25-05_4	ex7	0.479513
NCMNCACY25-05_4	ex7	0.350835
NCMNCACY25-05_4	ex7	0.440968
NCMNCACY25-05_4	ex7	0.251592
NCMNCACY25-05_4	ex7	0.345439
NCMNCACY25-05_4	ex7	0.319994
NCMNCACY25-05_4	ex7	0.305791
NCMNCACY25-05_4	ex7	0.499507
NCMNCACY25-05_4	ex7	0.253722
Random	ex3	3.18359
Random	ex3	3.16927
Random	ex3	3.15987
Random	ex3	2.92076
Random	ex3	3.0847
Random	ex3	3.40187
Random	ex3	3.20586
Random	ex3	3.0889
Random	ex3	2.99386
Random	ex3	2.91087
Random	ex4	3.13029
Random	ex4	3.10515
Random	ex4	3.16322
Random	ex4	3.09923
Random	ex4	3.03798
Random	ex4	2.93303
Random	ex4	2.80027
Random	ex4	2.877
Random	ex4	3.11763
Random	ex4	3.06149
Random	ex5	2.64517
Random	ex5	2.97137
Random	ex5	2.8781
Random	ex5	2.75062
Random	ex5	3.03508
Random	ex5	2.96485
Random	ex5	2.57869
Random	ex5	2.85794
Random	ex5	2.66148
Random	ex5	2.7205
Random	ex6	3.01785
Random	ex6	3.37304
Random	ex6	3.3817
Random	ex6	3.29051
Random	ex6	3.36309
Random	ex6	3.08154
Random	ex6	3.27176
Random	ex6	3.26972
Random	ex6	2.89692
Random	ex6	3.26685
Random	ex7	2.89931
Random	ex7	3.09757
Random	ex7	2.96508
Random	ex7	3.05556
Random	ex7	3.04539
Random	ex7	3.02917
Random	ex7	3.07513
Random	ex7	3.00122
Random	ex7	3.05878
Random	ex7	2.97335
Fixed	ex3	2.63138
Fixed	ex3	3.34857
Fixed	ex3	3.02617
Fixed	ex3	2.3938
Fixed	ex3	3.0143
Fixed	ex3	3.34623
Fixed	ex3	3.50635
Fixed	ex3	2.90676
Fixed	ex3	4.86818
Fixed	ex3	3.36722
Fixed	ex4	3.62916
Fixed	ex4	2.80877
Fixed	ex4	3.58294
Fixed	ex4	2.89563
Fixed	ex4	3.04758
Fixed	ex4	2.81845
Fixed	ex4	2.93302
Fixed	ex4	2.97017
Fixed	ex4	3.32739
Fixed	ex4	3.37352
Fixed	ex5	3.49554
Fixed	ex5	3.41973
Fixed	ex5	3.567
Fixed	ex5	2.73288
Fixed	ex5	2.72581
Fixed	ex5	2.46245
Fixed	ex5	3.01549
Fixed	ex5	2.54619
Fixed	ex5	2.31296
Fixed	ex5	3.2973
Fixed	ex6	3.07298
Fixed	ex6	3.55956
Fixed	ex6	3.19201
Fixed	ex6	3.21353
Fixed	ex6	3.23766
Fixed	ex6	3.29183
Fixed	ex6	4.58828
Fixed	ex6	2.96339
Fixed	ex6	2.8305
Fixed	ex6	3.10571
Fixed	ex7	2.77617
Fixed	ex7	3.07635
Fixed	ex7	3.31907
Fixed	ex7	2.99991
Fixed	ex7	3.09495
Fixed	ex7	3.53032
Fixed	ex7	2.82291
Fixed	ex7	2.75847
Fixed	ex7	3.22071
Fixed	ex7	3.20093

## Sheet: Figure 5d
Figure 5d
Prediction horizon	Condition	MAPE
pre30	NCACY45-05_1	0.29098
pre30	NCACY45-05_1	0.32317
pre30	NCACY45-05_1	0.35573
pre30	NCACY45-05_1	0.33792
pre30	NCACY45-05_1	0.4045
pre30	NCACY45-05_1	0.32519
pre30	NCACY45-05_1	0.33357
pre30	NCACY45-05_1	0.33136
pre30	NCACY45-05_1	0.45344
pre30	NCACY45-05_1	0.29887
pre50	NCACY45-05_1	0.61694
pre50	NCACY45-05_1	0.34261
pre50	NCACY45-05_1	0.33001
pre50	NCACY45-05_1	0.53135
pre50	NCACY45-05_1	0.39255
pre50	NCACY45-05_1	0.34549
pre50	NCACY45-05_1	0.63995
pre50	NCACY45-05_1	0.71566
pre50	NCACY45-05_1	0.36201
pre50	NCACY45-05_1	0.6374
pre80	NCACY45-05_1	0.45709
pre80	NCACY45-05_1	0.42
pre80	NCACY45-05_1	0.55728
pre80	NCACY45-05_1	0.40928
pre80	NCACY45-05_1	0.80225
pre80	NCACY45-05_1	0.49675
pre80	NCACY45-05_1	0.51918
pre80	NCACY45-05_1	0.68299
pre80	NCACY45-05_1	0.56561
pre80	NCACY45-05_1	0.60964
pre100	NCACY45-05_1	0.81138
pre100	NCACY45-05_1	0.44386
pre100	NCACY45-05_1	0.51505
pre100	NCACY45-05_1	0.56453
pre100	NCACY45-05_1	0.51286
pre100	NCACY45-05_1	0.57864
pre100	NCACY45-05_1	0.52532
pre100	NCACY45-05_1	0.49364
pre100	NCACY45-05_1	0.4769
pre100	NCACY45-05_1	0.5102
pre150	NCACY45-05_1	0.81662
pre150	NCACY45-05_1	0.66442
pre150	NCACY45-05_1	0.70206
pre150	NCACY45-05_1	0.65035
pre150	NCACY45-05_1	0.77558
pre150	NCACY45-05_1	0.53749
pre150	NCACY45-05_1	0.77099
pre150	NCACY45-05_1	0.62327
pre150	NCACY45-05_1	0.58734
pre150	NCACY45-05_1	0.57678
pre30	NCACY35-05_1	0.54855
pre30	NCACY35-05_1	0.32733
pre30	NCACY35-05_1	0.38405
pre30	NCACY35-05_1	0.32413
pre30	NCACY35-05_1	0.40483
pre30	NCACY35-05_1	0.53809
pre30	NCACY35-05_1	0.38977
pre30	NCACY35-05_1	0.34791
pre30	NCACY35-05_1	0.53421
pre30	NCACY35-05_1	0.346
pre50	NCACY35-05_1	0.15885
pre50	NCACY35-05_1	0.29774
pre50	NCACY35-05_1	0.32829
pre50	NCACY35-05_1	0.2036
pre50	NCACY35-05_1	0.34478
pre50	NCACY35-05_1	0.31621
pre50	NCACY35-05_1	0.15873
pre50	NCACY35-05_1	0.25817
pre50	NCACY35-05_1	0.3131
pre50	NCACY35-05_1	0.18608
pre80	NCACY35-05_1	0.48688
pre80	NCACY35-05_1	0.60201
pre80	NCACY35-05_1	0.79322
pre80	NCACY35-05_1	0.49049
pre80	NCACY35-05_1	0.40439
pre80	NCACY35-05_1	0.82297
pre80	NCACY35-05_1	0.44883
pre80	NCACY35-05_1	0.39841
pre80	NCACY35-05_1	0.44491
pre80	NCACY35-05_1	0.43142
pre100	NCACY35-05_1	0.43617
pre100	NCACY35-05_1	0.6772
pre100	NCACY35-05_1	0.56499
pre100	NCACY35-05_1	0.47085
pre100	NCACY35-05_1	0.43564
pre100	NCACY35-05_1	0.52697
pre100	NCACY35-05_1	0.61502
pre100	NCACY35-05_1	0.74241
pre100	NCACY35-05_1	0.49834
pre100	NCACY35-05_1	0.42753
pre150	NCACY35-05_1	0.49911
pre150	NCACY35-05_1	0.47786
pre150	NCACY35-05_1	0.58971
pre150	NCACY35-05_1	0.50614
pre150	NCACY35-05_1	0.46658
pre150	NCACY35-05_1	0.62429
pre150	NCACY35-05_1	0.79601
pre150	NCACY35-05_1	0.50245
pre150	NCACY35-05_1	0.64176
pre150	NCACY35-05_1	0.54618
pre30	NCACY25-025_1	0.78435
pre30	NCACY25-025_1	1.00943
pre30	NCACY25-025_1	0.7652
pre30	NCACY25-025_1	0.95921
pre30	NCACY25-025_1	0.75088
pre30	NCACY25-025_1	1.13983
pre30	NCACY25-025_1	0.84953
pre30	NCACY25-025_1	1.37109
pre30	NCACY25-025_1	0.95978
pre30	NCACY25-025_1	3.06347
pre50	NCACY25-025_1	0.80855
pre50	NCACY25-025_1	0.86513
pre50	NCACY25-025_1	0.8444
pre50	NCACY25-025_1	0.82943
pre50	NCACY25-025_1	0.93597
pre50	NCACY25-025_1	1.09318
pre50	NCACY25-025_1	0.9063
pre50	NCACY25-025_1	1.04677
pre50	NCACY25-025_1	0.912
pre50	NCACY25-025_1	1.07208
pre80	NCACY25-025_1	1.28427
pre80	NCACY25-025_1	1.7977
pre80	NCACY25-025_1	1.44413
pre80	NCACY25-025_1	2.22941
pre80	NCACY25-025_1	1.13679
pre80	NCACY25-025_1	0.84198
pre80	NCACY25-025_1	1.53844
pre80	NCACY25-025_1	0.835
pre80	NCACY25-025_1	1.04888
pre80	NCACY25-025_1	1.64232
pre100	NCACY25-025_1	1.06641
pre100	NCACY25-025_1	0.83041
pre100	NCACY25-025_1	1.20154
pre100	NCACY25-025_1	1.08148
pre100	NCACY25-025_1	1.10742
pre100	NCACY25-025_1	1.071
pre100	NCACY25-025_1	4.40866
pre100	NCACY25-025_1	1.71948
pre100	NCACY25-025_1	1.25069
pre100	NCACY25-025_1	1.25281
pre150	NCACY25-025_1	0.89336
pre150	NCACY25-025_1	1.15139
pre150	NCACY25-025_1	1.04565
pre150	NCACY25-025_1	0.8721
pre150	NCACY25-025_1	1.92697
pre150	NCACY25-025_1	0.91694
pre150	NCACY25-025_1	1.85741
pre150	NCACY25-025_1	0.96611
pre150	NCACY25-025_1	1.85327
pre150	NCACY25-025_1	1.19074
pre30	NCACY25-05_1	0.88222
pre30	NCACY25-05_1	0.89118
pre30	NCACY25-05_1	0.92801
pre30	NCACY25-05_1	0.9042
pre30	NCACY25-05_1	0.89343
pre30	NCACY25-05_1	0.73752
pre30	NCACY25-05_1	0.73139
pre30	NCACY25-05_1	1.27102
pre30	NCACY25-05_1	0.97274
pre30	NCACY25-05_1	0.99075
pre50	NCACY25-05_1	1.02126
pre50	NCACY25-05_1	0.77974
pre50	NCACY25-05_1	0.95428
pre50	NCACY25-05_1	1.00343
pre50	NCACY25-05_1	0.77677
pre50	NCACY25-05_1	0.84669
pre50	NCACY25-05_1	0.7473
pre50	NCACY25-05_1	0.91034
pre50	NCACY25-05_1	0.82011
pre50	NCACY25-05_1	0.98666
pre80	NCACY25-05_1	1.00133
pre80	NCACY25-05_1	1.0493
pre80	NCACY25-05_1	1.03403
pre80	NCACY25-05_1	0.98601
pre80	NCACY25-05_1	1.05094
pre80	NCACY25-05_1	1.03397
pre80	NCACY25-05_1	1.49199
pre80	NCACY25-05_1	1.01847
pre80	NCACY25-05_1	1.13533
pre80	NCACY25-05_1	1.24418
pre100	NCACY25-05_1	0.94868
pre100	NCACY25-05_1	0.93878
pre100	NCACY25-05_1	0.94292
pre100	NCACY25-05_1	0.99565
pre100	NCACY25-05_1	0.91885
pre100	NCACY25-05_1	1.30779
pre100	NCACY25-05_1	0.90308
pre100	NCACY25-05_1	0.98804
pre100	NCACY25-05_1	0.98065
pre100	NCACY25-05_1	0.92214
pre150	NCACY25-05_1	0.94868
pre150	NCACY25-05_1	0.93878
pre150	NCACY25-05_1	0.94292
pre150	NCACY25-05_1	0.99565
pre150	NCACY25-05_1	0.91885
pre150	NCACY25-05_1	1.30779
pre150	NCACY25-05_1	0.90308
pre150	NCACY25-05_1	0.98804
pre150	NCACY25-05_1	0.98065
pre150	NCACY25-05_1	0.92214
pre30	NCACY25-1_1	0.9573
pre30	NCACY25-1_1	0.95242
pre30	NCACY25-1_1	0.98434
pre30	NCACY25-1_1	0.95635
pre30	NCACY25-1_1	0.94687
pre30	NCACY25-1_1	1.04122
pre30	NCACY25-1_1	0.98103
pre30	NCACY25-1_1	0.94744
pre30	NCACY25-1_1	1.04841
pre30	NCACY25-1_1	0.97486
pre50	NCACY25-1_1	0.9573
pre50	NCACY25-1_1	0.95242
pre50	NCACY25-1_1	0.98434
pre50	NCACY25-1_1	0.95635
pre50	NCACY25-1_1	0.94687
pre50	NCACY25-1_1	1.04122
pre50	NCACY25-1_1	0.98103
pre50	NCACY25-1_1	0.94744
pre50	NCACY25-1_1	1.04841
pre50	NCACY25-1_1	0.97486
pre80	NCACY25-1_1	0.9573
pre80	NCACY25-1_1	0.95242
pre80	NCACY25-1_1	0.98434
pre80	NCACY25-1_1	0.95635
pre80	NCACY25-1_1	0.94687
pre80	NCACY25-1_1	1.04122
pre80	NCACY25-1_1	0.98103
pre80	NCACY25-1_1	0.94744
pre80	NCACY25-1_1	1.04841
pre80	NCACY25-1_1	0.97486
pre100	NCACY25-1_1	1.03598
pre100	NCACY25-1_1	1.01102
pre100	NCACY25-1_1	0.96233
pre100	NCACY25-1_1	1.07582
pre100	NCACY25-1_1	1.47124
pre100	NCACY25-1_1	1.62754
pre100	NCACY25-1_1	0.98352
pre100	NCACY25-1_1	1.22589
pre100	NCACY25-1_1	1.79475
pre100	NCACY25-1_1	1.03299
pre150	NCACY25-1_1	1.03598
pre150	NCACY25-1_1	1.01102
pre150	NCACY25-1_1	0.96233
pre150	NCACY25-1_1	1.07582
pre150	NCACY25-1_1	1.47124
pre150	NCACY25-1_1	1.62754
pre150	NCACY25-1_1	0.98352
pre150	NCACY25-1_1	1.22589
pre150	NCACY25-1_1	1.79475
pre150	NCACY25-1_1	1.03299
pre30	NCMCY45-05_1	0.33994
pre30	NCMCY45-05_1	0.26461
pre30	NCMCY45-05_1	0.30422
pre30	NCMCY45-05_1	0.27236
pre30	NCMCY45-05_1	0.37686
pre30	NCMCY45-05_1	0.27775
pre30	NCMCY45-05_1	0.35615
pre30	NCMCY45-05_1	0.26239
pre30	NCMCY45-05_1	0.27511
pre30	NCMCY45-05_1	0.47928
pre50	NCMCY45-05_1	0.3125
pre50	NCMCY45-05_1	0.2877
pre50	NCMCY45-05_1	0.37777
pre50	NCMCY45-05_1	0.28182
pre50	NCMCY45-05_1	0.28485
pre50	NCMCY45-05_1	0.27676
pre50	NCMCY45-05_1	0.28102
pre50	NCMCY45-05_1	0.37468
pre50	NCMCY45-05_1	0.28966
pre50	NCMCY45-05_1	0.26736
pre80	NCMCY45-05_1	0.41485
pre80	NCMCY45-05_1	0.31927
pre80	NCMCY45-05_1	0.29138
pre80	NCMCY45-05_1	0.30316
pre80	NCMCY45-05_1	0.30108
pre80	NCMCY45-05_1	0.36375
pre80	NCMCY45-05_1	0.27591
pre80	NCMCY45-05_1	0.27563
pre80	NCMCY45-05_1	0.38279
pre80	NCMCY45-05_1	0.31224
pre100	NCMCY45-05_1	0.39072
pre100	NCMCY45-05_1	0.45265
pre100	NCMCY45-05_1	0.36113
pre100	NCMCY45-05_1	0.66392
pre100	NCMCY45-05_1	0.42878
pre100	NCMCY45-05_1	0.31656
pre100	NCMCY45-05_1	0.27859
pre100	NCMCY45-05_1	0.29527
pre100	NCMCY45-05_1	0.337
pre100	NCMCY45-05_1	0.45606
pre150	NCMCY45-05_1	0.27703
pre150	NCMCY45-05_1	0.44007
pre150	NCMCY45-05_1	0.41416
pre150	NCMCY45-05_1	0.5661
pre150	NCMCY45-05_1	0.58808
pre150	NCMCY45-05_1	0.46427
pre150	NCMCY45-05_1	0.41965
pre150	NCMCY45-05_1	0.30821
pre150	NCMCY45-05_1	0.47435
pre150	NCMCY45-05_1	0.32741
pre30	NCMCY35-05_1	0.35552
pre30	NCMCY35-05_1	0.34263
pre30	NCMCY35-05_1	0.60285
pre30	NCMCY35-05_1	0.36116
pre30	NCMCY35-05_1	0.36185
pre30	NCMCY35-05_1	1.99441
pre30	NCMCY35-05_1	0.4791
pre30	NCMCY35-05_1	1.0753
pre30	NCMCY35-05_1	0.48417
pre30	NCMCY35-05_1	0.46703
pre50	NCMCY35-05_1	0.35205
pre50	NCMCY35-05_1	0.36587
pre50	NCMCY35-05_1	0.35446
pre50	NCMCY35-05_1	0.36304
pre50	NCMCY35-05_1	0.35449
pre50	NCMCY35-05_1	0.35613
pre50	NCMCY35-05_1	0.35691
pre50	NCMCY35-05_1	0.35729
pre50	NCMCY35-05_1	0.35835
pre50	NCMCY35-05_1	0.35643
pre80	NCMCY35-05_1	0.3942
pre80	NCMCY35-05_1	0.38204
pre80	NCMCY35-05_1	0.84756
pre80	NCMCY35-05_1	1.03904
pre80	NCMCY35-05_1	0.4145
pre80	NCMCY35-05_1	0.36362
pre80	NCMCY35-05_1	0.36164
pre80	NCMCY35-05_1	0.3659
pre80	NCMCY35-05_1	0.35681
pre80	NCMCY35-05_1	0.36565
pre100	NCMCY35-05_1	0.38133
pre100	NCMCY35-05_1	0.35283
pre100	NCMCY35-05_1	0.35632
pre100	NCMCY35-05_1	0.3677
pre100	NCMCY35-05_1	0.55051
pre100	NCMCY35-05_1	0.86662
pre100	NCMCY35-05_1	0.37758
pre100	NCMCY35-05_1	0.38099
pre100	NCMCY35-05_1	0.36834
pre100	NCMCY35-05_1	0.40253
pre150	NCMCY35-05_1	0.39415
pre150	NCMCY35-05_1	0.39504
pre150	NCMCY35-05_1	0.37042
pre150	NCMCY35-05_1	0.37055
pre150	NCMCY35-05_1	0.38315
pre150	NCMCY35-05_1	0.47492
pre150	NCMCY35-05_1	1.74346
pre150	NCMCY35-05_1	1.37553
pre150	NCMCY35-05_1	0.38391
pre150	NCMCY35-05_1	0.74287
pre30	NCMCY25-05_1	0.34599
pre30	NCMCY25-05_1	0.46378
pre30	NCMCY25-05_1	0.31293
pre30	NCMCY25-05_1	0.33209
pre30	NCMCY25-05_1	0.5276
pre30	NCMCY25-05_1	0.32452
pre30	NCMCY25-05_1	0.38256
pre30	NCMCY25-05_1	0.53464
pre30	NCMCY25-05_1	0.28455
pre30	NCMCY25-05_1	0.42737
pre50	NCMCY25-05_1	0.27316
pre50	NCMCY25-05_1	0.53
pre50	NCMCY25-05_1	0.27705
pre50	NCMCY25-05_1	0.34183
pre50	NCMCY25-05_1	0.37763
pre50	NCMCY25-05_1	0.41963
pre50	NCMCY25-05_1	0.28711
pre50	NCMCY25-05_1	0.2992
pre50	NCMCY25-05_1	0.27632
pre50	NCMCY25-05_1	0.33855
pre80	NCMCY25-05_1	0.43151
pre80	NCMCY25-05_1	0.2884
pre80	NCMCY25-05_1	0.5103
pre80	NCMCY25-05_1	0.3763
pre80	NCMCY25-05_1	0.30977
pre80	NCMCY25-05_1	0.29501
pre80	NCMCY25-05_1	0.49767
pre80	NCMCY25-05_1	0.67707
pre80	NCMCY25-05_1	0.32731
pre80	NCMCY25-05_1	0.55487
pre100	NCMCY25-05_1	0.42638
pre100	NCMCY25-05_1	0.31315
pre100	NCMCY25-05_1	0.28978
pre100	NCMCY25-05_1	0.54232
pre100	NCMCY25-05_1	0.56669
pre100	NCMCY25-05_1	0.41254
pre100	NCMCY25-05_1	0.95053
pre100	NCMCY25-05_1	0.4457
pre100	NCMCY25-05_1	0.49005
pre100	NCMCY25-05_1	0.50788
pre150	NCMCY25-05_1	0.57653
pre150	NCMCY25-05_1	0.57024
pre150	NCMCY25-05_1	0.46916
pre150	NCMCY25-05_1	0.47298
pre150	NCMCY25-05_1	0.38156
pre150	NCMCY25-05_1	1.4847
pre150	NCMCY25-05_1	0.47222
pre150	NCMCY25-05_1	0.47093
pre150	NCMCY25-05_1	0.70754
pre150	NCMCY25-05_1	0.62748
pre30	NCMNCACY25-05_1	0.42511
pre30	NCMNCACY25-05_1	0.28769
pre30	NCMNCACY25-05_1	0.76166
pre30	NCMNCACY25-05_1	0.26823
pre30	NCMNCACY25-05_1	0.26446
pre30	NCMNCACY25-05_1	0.37713
pre30	NCMNCACY25-05_1	0.44716
pre30	NCMNCACY25-05_1	0.2134
pre30	NCMNCACY25-05_1	0.57109
pre30	NCMNCACY25-05_1	0.23644
pre50	NCMNCACY25-05_1	0.28157
pre50	NCMNCACY25-05_1	0.42591
pre50	NCMNCACY25-05_1	0.32774
pre50	NCMNCACY25-05_1	0.29312
pre50	NCMNCACY25-05_1	0.44137
pre50	NCMNCACY25-05_1	0.21193
pre50	NCMNCACY25-05_1	0.40879
pre50	NCMNCACY25-05_1	0.26618
pre50	NCMNCACY25-05_1	0.22615
pre50	NCMNCACY25-05_1	0.20321
pre80	NCMNCACY25-05_1	0.40921
pre80	NCMNCACY25-05_1	0.29601
pre80	NCMNCACY25-05_1	0.41397
pre80	NCMNCACY25-05_1	0.27278
pre80	NCMNCACY25-05_1	0.40295
pre80	NCMNCACY25-05_1	0.54282
pre80	NCMNCACY25-05_1	0.27385
pre80	NCMNCACY25-05_1	0.2965
pre80	NCMNCACY25-05_1	0.24724
pre80	NCMNCACY25-05_1	0.46462
pre100	NCMNCACY25-05_1	0.26972
pre100	NCMNCACY25-05_1	0.27684
pre100	NCMNCACY25-05_1	0.23354
pre100	NCMNCACY25-05_1	0.31479
pre100	NCMNCACY25-05_1	0.29171
pre100	NCMNCACY25-05_1	0.22934
pre100	NCMNCACY25-05_1	0.33859
pre100	NCMNCACY25-05_1	0.25033
pre100	NCMNCACY25-05_1	0.32842
pre100	NCMNCACY25-05_1	0.58516
pre150	NCMNCACY25-05_1	0.35484
pre150	NCMNCACY25-05_1	0.24365
pre150	NCMNCACY25-05_1	0.2631
pre150	NCMNCACY25-05_1	0.25018
pre150	NCMNCACY25-05_1	0.3202
pre150	NCMNCACY25-05_1	0.39745
pre150	NCMNCACY25-05_1	0.27022
pre150	NCMNCACY25-05_1	0.32592
pre150	NCMNCACY25-05_1	0.36777
pre150	NCMNCACY25-05_1	0.26417
pre30	NCMNCACY25-05_2	0.44463
pre30	NCMNCACY25-05_2	0.75933
pre30	NCMNCACY25-05_2	0.76567
pre30	NCMNCACY25-05_2	0.70952
pre30	NCMNCACY25-05_2	0.39707
pre30	NCMNCACY25-05_2	0.86836
pre30	NCMNCACY25-05_2	0.38837
pre30	NCMNCACY25-05_2	0.43623
pre30	NCMNCACY25-05_2	0.45447
pre30	NCMNCACY25-05_2	0.4178
pre50	NCMNCACY25-05_2	0.55746
pre50	NCMNCACY25-05_2	0.54835
pre50	NCMNCACY25-05_2	0.64316
pre50	NCMNCACY25-05_2	0.64926
pre50	NCMNCACY25-05_2	0.55357
pre50	NCMNCACY25-05_2	0.46904
pre50	NCMNCACY25-05_2	0.40727
pre50	NCMNCACY25-05_2	0.44243
pre50	NCMNCACY25-05_2	0.50004
pre50	NCMNCACY25-05_2	0.60691
pre80	NCMNCACY25-05_2	0.3495
pre80	NCMNCACY25-05_2	1.26185
pre80	NCMNCACY25-05_2	0.49378
pre80	NCMNCACY25-05_2	0.37207
pre80	NCMNCACY25-05_2	0.42042
pre80	NCMNCACY25-05_2	0.4531
pre80	NCMNCACY25-05_2	0.41479
pre80	NCMNCACY25-05_2	0.4396
pre80	NCMNCACY25-05_2	0.45304
pre80	NCMNCACY25-05_2	0.53736
pre100	NCMNCACY25-05_2	0.48032
pre100	NCMNCACY25-05_2	0.61202
pre100	NCMNCACY25-05_2	0.69939
pre100	NCMNCACY25-05_2	0.6631
pre100	NCMNCACY25-05_2	0.41891
pre100	NCMNCACY25-05_2	0.4462
pre100	NCMNCACY25-05_2	0.59411
pre100	NCMNCACY25-05_2	0.60362
pre100	NCMNCACY25-05_2	1.06134
pre100	NCMNCACY25-05_2	0.47863
pre150	NCMNCACY25-05_2	0.44512
pre150	NCMNCACY25-05_2	0.62901
pre150	NCMNCACY25-05_2	0.90077
pre150	NCMNCACY25-05_2	0.65395
pre150	NCMNCACY25-05_2	0.56561
pre150	NCMNCACY25-05_2	0.62038
pre150	NCMNCACY25-05_2	1.47099
pre150	NCMNCACY25-05_2	0.42596
pre150	NCMNCACY25-05_2	0.35073
pre150	NCMNCACY25-05_2	0.7775
pre30	NCMNCACY25-05_4	0.56807
pre30	NCMNCACY25-05_4	0.43587
pre30	NCMNCACY25-05_4	0.47713
pre30	NCMNCACY25-05_4	0.50531
pre30	NCMNCACY25-05_4	0.30901
pre30	NCMNCACY25-05_4	0.32817
pre30	NCMNCACY25-05_4	0.26724
pre30	NCMNCACY25-05_4	0.32353
pre30	NCMNCACY25-05_4	0.36925
pre30	NCMNCACY25-05_4	0.65549
pre50	NCMNCACY25-05_4	0.26961
pre50	NCMNCACY25-05_4	0.34956
pre50	NCMNCACY25-05_4	0.24869
pre50	NCMNCACY25-05_4	0.39837
pre50	NCMNCACY25-05_4	0.30434
pre50	NCMNCACY25-05_4	0.346
pre50	NCMNCACY25-05_4	0.2675
pre50	NCMNCACY25-05_4	0.55633
pre50	NCMNCACY25-05_4	0.38463
pre50	NCMNCACY25-05_4	0.24545
pre80	NCMNCACY25-05_4	0.31033
pre80	NCMNCACY25-05_4	0.52101
pre80	NCMNCACY25-05_4	0.28886
pre80	NCMNCACY25-05_4	0.43073
pre80	NCMNCACY25-05_4	0.63223
pre80	NCMNCACY25-05_4	0.28871
pre80	NCMNCACY25-05_4	0.41276
pre80	NCMNCACY25-05_4	0.45125
pre80	NCMNCACY25-05_4	0.31194
pre80	NCMNCACY25-05_4	0.5342
pre100	NCMNCACY25-05_4	0.58121
pre100	NCMNCACY25-05_4	0.38409
pre100	NCMNCACY25-05_4	0.79678
pre100	NCMNCACY25-05_4	0.41642
pre100	NCMNCACY25-05_4	0.3693
pre100	NCMNCACY25-05_4	0.31557
pre100	NCMNCACY25-05_4	0.43304
pre100	NCMNCACY25-05_4	0.34481
pre100	NCMNCACY25-05_4	0.62982
pre100	NCMNCACY25-05_4	0.71586
pre150	NCMNCACY25-05_4	0.4092
pre150	NCMNCACY25-05_4	0.42881
pre150	NCMNCACY25-05_4	0.44024
pre150	NCMNCACY25-05_4	0.41944
pre150	NCMNCACY25-05_4	0.71291
pre150	NCMNCACY25-05_4	0.41123
pre150	NCMNCACY25-05_4	1.06044
pre150	NCMNCACY25-05_4	0.46904
pre150	NCMNCACY25-05_4	0.58959
pre150	NCMNCACY25-05_4	0.3395
pre30	Random	2.03142
pre30	Random	2.17611
pre30	Random	2.30657
pre30	Random	2.091
pre30	Random	2.16614
pre30	Random	2.45783
pre30	Random	2.26128
pre30	Random	2.23451
pre30	Random	1.96668
pre30	Random	2.11064
pre50	Random	2.64517
pre50	Random	2.97137
pre50	Random	2.8781
pre50	Random	2.75062
pre50	Random	3.03508
pre50	Random	2.96485
pre50	Random	2.57869
pre50	Random	2.85794
pre50	Random	2.66148
pre50	Random	2.7205
pre80	Random	4.03017
pre80	Random	3.9132
pre80	Random	4.07729
pre80	Random	4.22155
pre80	Random	4.06826
pre80	Random	4.32359
pre80	Random	4.38725
pre80	Random	4.30249
pre80	Random	4.08826
pre80	Random	4.14115
pre100	Random	5.41205
pre100	Random	4.71543
pre100	Random	5.89946
pre100	Random	7.02708
pre100	Random	4.61577
pre100	Random	5.05597
pre100	Random	5.13857
pre100	Random	4.47036
pre100	Random	4.46988
pre100	Random	6.328
pre150	Random	5.41205
pre150	Random	4.71543
pre150	Random	5.89946
pre150	Random	7.02708
pre150	Random	4.61577
pre150	Random	5.05597
pre150	Random	5.13857
pre150	Random	4.47036
pre150	Random	4.46988
pre150	Random	6.328
pre30	Fixed	1.73694
pre30	Fixed	1.31421
pre30	Fixed	1.88879
pre30	Fixed	1.62802
pre30	Fixed	1.53247
pre30	Fixed	2.13588
pre30	Fixed	2.38829
pre30	Fixed	1.3916
pre30	Fixed	1.59585
pre30	Fixed	1.84168
pre50	Fixed	3.49554
pre50	Fixed	3.41973
pre50	Fixed	3.567
pre50	Fixed	2.73288
pre50	Fixed	2.72581
pre50	Fixed	2.46245
pre50	Fixed	3.01549
pre50	Fixed	2.54619
pre50	Fixed	2.31296
pre50	Fixed	3.2973
pre80	Fixed	5.10829
pre80	Fixed	3.92877
pre80	Fixed	4.4003
pre80	Fixed	3.43184
pre80	Fixed	3.2957
pre80	Fixed	3.88416
pre80	Fixed	5.85689
pre80	Fixed	5.30978
pre80	Fixed	4.10975
pre80	Fixed	5.4009
pre100	Fixed	6.37206
pre100	Fixed	8.30307
pre100	Fixed	4.7456
pre100	Fixed	7.90072
pre100	Fixed	6.23593
pre100	Fixed	5.26335
pre100	Fixed	5.95144
pre100	Fixed	7.1295
pre100	Fixed	5.78166
pre100	Fixed	4.90182
pre150	Fixed	6.37206
pre150	Fixed	8.30307
pre150	Fixed	4.7456
pre150	Fixed	7.90072
pre150	Fixed	6.23593
pre150	Fixed	5.26335
pre150	Fixed	5.95144
pre150	Fixed	7.1295
pre150	Fixed	5.78166
pre150	Fixed	4.90182
